# Supplementary material for: Comprehensive analyses of tumor immunity: implications for cancer immunotherapy
Source: Genome Biol. 2016 Aug 22;17:174. doi: 10.1186/s13059-016-1028-7 (PMC4993001; doi:10.1186/s13059-016-1028-7)
Supplement: Additional file 2: Table S1. — Purity correlated genes. (XLSX 442 kb) [file 13059_2016_1028_MOESM2_ESM.xlsx]

## Sheet: Sheet1
Disease Name	Gene Symbol	Correlation with Purity	P value
ACC	ACAP1	-0.529	1.81e-06
ACC	ACP5	-0.261	2.68e-02
ACC	ADAP2	-0.623	5.15e-09
ACC	ADCY7	-0.342	3.30e-03
ACC	AIF1	-0.664	1.99e-10
ACC	AIM2	-0.497	8.84e-06
ACC	AKNA	-0.389	7.44e-04
ACC	ALOX5	-0.525	2.16e-06
ACC	AMICA1	-0.645	9.57e-10
ACC	AMPD1	-0.297	1.14e-02
ACC	APBB1IP	-0.611	1.17e-08
ACC	APOBEC3G	-0.437	1.23e-04
ACC	ARHGAP15	-0.617	7.82e-09
ACC	ARHGAP22	-0.433	1.47e-04
ACC	ARHGAP25	-0.503	6.56e-06
ACC	ARHGAP26	-0.27	2.19e-02
ACC	ARHGAP30	-0.608	1.51e-08
ACC	ARHGAP9	-0.651	5.97e-10
ACC	ARRB2	-0.433	1.46e-04
ACC	ATG7	-0.342	3.26e-03
ACC	BATF3	-0.553	4.82e-07
ACC	BATF	-0.525	2.23e-06
ACC	BCL2A1	-0.423	2.17e-04
ACC	BIN2	-0.656	4.13e-10
ACC	BIRC3	-0.282	1.64e-02
ACC	BLK	-0.497	9.16e-06
ACC	BLNK	-0.445	9.13e-05
ACC	BTLA	-0.333	4.27e-03
ACC	C10orf54	-0.403	4.54e-04
ACC	C11orf21	-0.544	7.80e-07
ACC	C13orf18	-0.42	2.42e-04
ACC	C1orf162	-0.617	7.82e-09
ACC	C1orf228	-0.247	3.62e-02
ACC	C1orf38	-0.473	2.69e-05
ACC	C5orf20	-0.656	3.86e-10
ACC	CAMK4	-0.252	3.26e-02
ACC	CAPG	-0.404	4.26e-04
ACC	CARD11	-0.491	1.18e-05
ACC	CASP1	-0.565	2.29e-07
ACC	CCDC88B	-0.245	3.78e-02
ACC	CCDC88C	-0.391	6.77e-04
ACC	CCL13	-0.586	6.52e-08
ACC	CCL17	-0.301	1.02e-02
ACC	CCL19	-0.459	4.97e-05
ACC	CCL24	-0.296	1.15e-02
ACC	CCL4	-0.454	6.14e-05
ACC	CCL5	-0.676	7.42e-11
ACC	CCL8	-0.547	6.72e-07
ACC	CCR1	-0.63	3.05e-09
ACC	CCR2	-0.685	3.33e-11
ACC	CCR3	-0.382	9.16e-04
ACC	CCR5	-0.605	1.80e-08
ACC	CCR7	-0.544	7.67e-07
ACC	CD1A	-0.375	1.18e-03
ACC	CD1B	-0.533	1.46e-06
ACC	CD1C	-0.593	4.13e-08
ACC	CD1D	-0.254	3.13e-02
ACC	CD1E	-0.548	6.20e-07
ACC	CD209	-0.541	9.16e-07
ACC	CD244	-0.678	5.95e-11
ACC	CD247	-0.586	6.20e-08
ACC	CD274	-0.348	2.70e-03
ACC	CD27	-0.609	1.40e-08
ACC	CD2	-0.704	5.12e-12
ACC	CD300A	-0.497	9.12e-06
ACC	CD37	-0.605	1.78e-08
ACC	CD38	-0.575	1.26e-07
ACC	CD3D	-0.629	3.27e-09
ACC	CD3E	-0.662	2.41e-10
ACC	CD3G	-0.613	1.02e-08
ACC	CD40	-0.272	2.09e-02
ACC	CD44	-0.384	8.75e-04
ACC	CD48	-0.673	9.26e-11
ACC	CD52	-0.554	4.58e-07
ACC	CD53	-0.666	1.76e-10
ACC	CD5	-0.333	4.21e-03
ACC	CD69	-0.716	1.54e-12
ACC	CD6	-0.514	3.88e-06
ACC	CD79A	-0.411	3.41e-04
ACC	CD79B	-0.572	1.53e-07
ACC	CD7	-0.669	1.34e-10
ACC	CD80	-0.29	1.35e-02
ACC	CD84	-0.428	1.79e-04
ACC	CD86	-0.555	4.25e-07
ACC	CD8A	-0.566	2.26e-07
ACC	CD8B	-0.652	5.73e-10
ACC	CD96	-0.472	2.85e-05
ACC	CECR1	-0.449	7.64e-05
ACC	CELF2	-0.375	1.17e-03
ACC	CHI3L1	-0.337	3.75e-03
ACC	CHST15	-0.418	2.63e-04
ACC	CISH	-0.489	1.32e-05
ACC	CLEC10A	-0.679	5.64e-11
ACC	CLEC2B	-0.426	1.88e-04
ACC	CLEC4A	-0.413	3.10e-04
ACC	CLEC4E	-0.482	1.85e-05
ACC	CLEC7A	-0.504	6.53e-06
ACC	CLECL1	-0.58	9.49e-08
ACC	CLIC2	-0.555	4.20e-07
ACC	CLIC3	-0.505	6.15e-06
ACC	CORO1A	-0.649	6.87e-10
ACC	CPM	-0.263	2.55e-02
ACC	CPNE5	-0.277	1.87e-02
ACC	CPVL	-0.303	9.75e-03
ACC	CR1	-0.526	2.13e-06
ACC	CREG1	-0.256	2.99e-02
ACC	CRTAM	-0.692	1.63e-11
ACC	CSF1R	-0.666	1.70e-10
ACC	CSF1	-0.567	2.06e-07
ACC	CSF2RA	-0.586	6.26e-08
ACC	CSF2RB	-0.628	3.43e-09
ACC	CSF2	-0.39	7.03e-04
ACC	CSF3R	-0.624	4.67e-09
ACC	CST7	-0.684	3.66e-11
ACC	CSTA	-0.386	8.00e-04
ACC	CTLA4	-0.516	3.53e-06
ACC	CTSS	-0.4	5.00e-04
ACC	CTSW	-0.632	2.65e-09
ACC	CX3CR1	-0.532	1.54e-06
ACC	CXCL10	-0.459	5.03e-05
ACC	CXCL11	-0.405	4.22e-04
ACC	CXCL1	-0.372	1.29e-03
ACC	CXCL9	-0.57	1.68e-07
ACC	CXCR2	-0.41	3.45e-04
ACC	CXCR6	-0.685	3.21e-11
ACC	CYBA	-0.605	1.79e-08
ACC	CYBB	-0.653	4.94e-10
ACC	CYP1B1	-0.322	5.86e-03
ACC	CYSLTR1	-0.623	5.04e-09
ACC	CYTH4	-0.617	8.03e-09
ACC	CYTIP	-0.648	7.44e-10
ACC	DAPP1	-0.497	8.88e-06
ACC	DEF6	-0.543	8.42e-07
ACC	DFNA5	-0.306	8.97e-03
ACC	DNAJC5B	-0.248	3.57e-02
ACC	DOCK2	-0.522	2.61e-06
ACC	DOK3	-0.328	4.86e-03
ACC	DPEP2	-0.579	1.02e-07
ACC	DPYD	-0.512	4.39e-06
ACC	EBI3	-0.598	2.92e-08
ACC	EMR3	-0.451	7.04e-05
ACC	EOMES	-0.439	1.14e-04
ACC	EVI2A	-0.609	1.42e-08
ACC	EVI2B	-0.665	1.86e-10
ACC	FAIM3	-0.619	6.94e-09
ACC	FAM129A	-0.283	1.60e-02
ACC	FAM26F	-0.463	4.26e-05
ACC	FAM49A	-0.254	3.13e-02
ACC	FASLG	-0.585	7.00e-08
ACC	FCAR	-0.309	8.25e-03
ACC	FCER1A	-0.257	2.96e-02
ACC	FCGR2A	-0.601	2.36e-08
ACC	FCGR2B	-0.522	2.59e-06
ACC	FCGR2C	-0.525	2.17e-06
ACC	FCN1	-0.469	3.18e-05
ACC	FCRL1	-0.454	6.21e-05
ACC	FCRL2	-0.546	7.11e-07
ACC	FCRL3	-0.546	6.89e-07
ACC	FCRL5	-0.525	2.18e-06
ACC	FCRLA	-0.303	9.74e-03
ACC	FERMT3	-0.461	4.64e-05
ACC	FFAR2	-0.274	2.00e-02
ACC	FGD3	-0.471	2.99e-05
ACC	FGFBP2	-0.325	5.37e-03
ACC	FGL2	-0.647	8.30e-10
ACC	FGR	-0.381	9.55e-04
ACC	FLI1	-0.631	2.78e-09
ACC	FMNL1	-0.392	6.59e-04
ACC	FPR1	-0.519	3.00e-06
ACC	FPR2	-0.464	3.96e-05
ACC	FPR3	-0.51	4.82e-06
ACC	FXYD5	-0.442	1.02e-04
ACC	FYB	-0.663	2.28e-10
ACC	FYN	-0.409	3.68e-04
ACC	GBP5	-0.628	3.48e-09
ACC	GGTA1	-0.719	1.17e-12
ACC	GIMAP2	-0.318	6.56e-03
ACC	GIMAP4	-0.618	7.24e-09
ACC	GIMAP5	-0.542	8.76e-07
ACC	GIMAP6	-0.614	9.61e-09
ACC	GIMAP7	-0.624	4.71e-09
ACC	GLIPR1	-0.299	1.08e-02
ACC	GMFG	-0.577	1.14e-07
ACC	GNA15	-0.615	8.93e-09
ACC	GNB4	-0.255	3.09e-02
ACC	GNG2	-0.365	1.60e-03
ACC	GNLY	-0.464	4.01e-05
ACC	GNPTAB	-0.297	1.12e-02
ACC	GPR114	-0.578	1.04e-07
ACC	GPR132	-0.623	4.93e-09
ACC	GPR15	-0.35	2.60e-03
ACC	GPR171	-0.667	1.58e-10
ACC	GPR183	-0.519	3.08e-06
ACC	GPR18	-0.581	8.61e-08
ACC	GPR65	-0.681	4.64e-11
ACC	GPR68	-0.401	4.78e-04
ACC	GPR84	-0.395	5.88e-04
ACC	GPSM3	-0.662	2.48e-10
ACC	GZMA	-0.653	5.14e-10
ACC	GZMB	-0.442	9.96e-05
ACC	GZMH	-0.589	5.09e-08
ACC	GZMK	-0.657	3.57e-10
ACC	GZMM	-0.538	1.10e-06
ACC	HAVCR2	-0.566	2.25e-07
ACC	HCK	-0.627	3.89e-09
ACC	HCLS1	-0.62	6.43e-09
ACC	HCST	-0.678	6.01e-11
ACC	HK3	-0.295	1.18e-02
ACC	HLA-DOB	-0.411	3.40e-04
ACC	HLA-DPA1	-0.609	1.37e-08
ACC	HLA-DQA1	-0.517	3.26e-06
ACC	HLA-DQB1	-0.408	3.74e-04
ACC	HMOX1	-0.252	3.25e-02
ACC	HPSE	-0.266	2.40e-02
ACC	HVCN1	-0.616	8.41e-09
ACC	ICAM2	-0.267	2.33e-02
ACC	ICOSLG	-0.41	3.51e-04
ACC	ICOS	-0.585	6.77e-08
ACC	IER3	-0.33	4.63e-03
ACC	IER5	-0.234	4.78e-02
ACC	IFNG	-0.44	1.09e-04
ACC	IGSF6	-0.608	1.44e-08
ACC	IKZF1	-0.688	2.50e-11
ACC	IL10RA	-0.699	8.98e-12
ACC	IL12B	-0.381	9.65e-04
ACC	IL16	-0.699	8.66e-12
ACC	IL18RAP	-0.427	1.81e-04
ACC	IL19	-0.286	1.49e-02
ACC	IL1B	-0.443	9.77e-05
ACC	IL1RN	-0.242	4.05e-02
ACC	IL24	-0.332	4.34e-03
ACC	IL2RA	-0.526	2.08e-06
ACC	IL2RB	-0.579	9.76e-08
ACC	IL2RG	-0.684	3.63e-11
ACC	IL3RA	-0.273	2.02e-02
ACC	IL6	-0.248	3.55e-02
ACC	INPP5D	-0.61	1.27e-08
ACC	IRAK2	-0.249	3.49e-02
ACC	IRF1	-0.33	4.68e-03
ACC	IRF4	-0.666	1.70e-10
ACC	IRF5	-0.4	5.05e-04
ACC	IRF7	-0.421	2.28e-04
ACC	IRF8	-0.61	1.26e-08
ACC	ITGA4	-0.501	7.42e-06
ACC	ITGAL	-0.749	3.89e-14
ACC	ITGAM	-0.638	1.62e-09
ACC	ITGAX	-0.424	2.03e-04
ACC	ITGB2	-0.645	9.58e-10
ACC	ITGB7	-0.43	1.63e-04
ACC	ITK	-0.694	1.39e-11
ACC	JAK3	-0.342	3.27e-03
ACC	KBTBD8	-0.256	3.03e-02
ACC	KCNK6	-0.468	3.45e-05
ACC	KCTD12	-0.3	1.04e-02
ACC	KIAA0125	-0.607	1.58e-08
ACC	KIR2DL3	-0.396	5.72e-04
ACC	KIR3DL1	-0.327	5.12e-03
ACC	KIR3DL3	-0.39	6.97e-04
ACC	KLHL6	-0.499	8.17e-06
ACC	KLRB1	-0.71	2.89e-12
ACC	KLRD1	-0.604	1.99e-08
ACC	KLRF1	-0.567	2.13e-07
ACC	KLRG1	-0.254	3.11e-02
ACC	KLRK1	-0.545	7.29e-07
ACC	KYNU	-0.557	3.76e-07
ACC	LAG3	-0.271	2.13e-02
ACC	LAPTM5	-0.612	1.14e-08
ACC	LAT2	-0.541	9.22e-07
ACC	LCK	-0.648	7.52e-10
ACC	LCP1	-0.35	2.57e-03
ACC	LCP2	-0.655	4.26e-10
ACC	LFNG	-0.248	3.59e-02
ACC	LILRA1	-0.466	3.70e-05
ACC	LILRA2	-0.437	1.24e-04
ACC	LILRA6	-0.263	2.55e-02
ACC	LILRB1	-0.591	4.61e-08
ACC	LILRB2	-0.649	7.05e-10
ACC	LILRB3	-0.473	2.74e-05
ACC	LOC374443	-0.243	4.01e-02
ACC	LPXN	-0.348	2.71e-03
ACC	LRMP	-0.361	1.86e-03
ACC	LST1	-0.686	2.92e-11
ACC	LTB	-0.639	1.51e-09
ACC	LY96	-0.501	7.37e-06
ACC	LY9	-0.671	1.15e-10
ACC	LYN	-0.381	9.70e-04
ACC	MAF	-0.443	9.65e-05
ACC	MAP3K8	-0.29	1.34e-02
ACC	MAP4K1	-0.457	5.50e-05
ACC	MARCH1	-0.376	1.13e-03
ACC	MBP	-0.611	1.24e-08
ACC	MCOLN2	-0.322	5.79e-03
ACC	MCTP2	-0.251	3.31e-02
ACC	MEFV	-0.419	2.46e-04
ACC	MEI1	-0.338	3.66e-03
ACC	MFNG	-0.573	1.44e-07
ACC	MGC29506	-0.478	2.14e-05
ACC	MIR155HG	-0.437	1.26e-04
ACC	MNDA	-0.41	3.44e-04
ACC	MPEG1	-0.665	1.85e-10
ACC	MS4A1	-0.549	6.00e-07
ACC	MS4A6A	-0.681	4.76e-11
ACC	MS4A7	-0.655	4.17e-10
ACC	MSC	-0.533	1.44e-06
ACC	MX2	-0.57	1.72e-07
ACC	MYO1F	-0.63	2.98e-09
ACC	MYO1G	-0.541	9.19e-07
ACC	NCF2	-0.556	3.93e-07
ACC	NCF4	-0.689	2.20e-11
ACC	NCKAP1L	-0.675	7.83e-11
ACC	NCR3	-0.576	1.18e-07
ACC	NFAM1	-0.676	7.10e-11
ACC	NFE2	-0.364	1.68e-03
ACC	NKG7	-0.621	5.83e-09
ACC	NLRC3	-0.302	1.00e-02
ACC	NPL	-0.462	4.35e-05
ACC	OAS2	-0.31	8.05e-03
ACC	OBFC2A	-0.326	5.23e-03
ACC	OGFRL1	-0.402	4.58e-04
ACC	OSM	-0.337	3.81e-03
ACC	P2RY13	-0.695	1.27e-11
ACC	PARVG	-0.619	6.60e-09
ACC	PDCD1LG2	-0.662	2.41e-10
ACC	PDE4B	-0.271	2.14e-02
ACC	PELI1	-0.307	8.77e-03
ACC	PI3	-0.254	3.12e-02
ACC	PIK3CD	-0.581	8.78e-08
ACC	PIK3R5	-0.59	4.79e-08
ACC	PILRA	-0.365	1.62e-03
ACC	PION	-0.252	3.25e-02
ACC	PIP4K2A	-0.291	1.32e-02
ACC	PLA2G7	-0.307	8.70e-03
ACC	PLBD1	-0.573	1.48e-07
ACC	PLEK	-0.672	1.05e-10
ACC	PMAIP1	-0.362	1.78e-03
ACC	PNOC	-0.513	4.05e-06
ACC	POU2AF1	-0.461	4.62e-05
ACC	POU2F2	-0.657	3.80e-10
ACC	PRDM1	-0.524	2.35e-06
ACC	PRF1	-0.661	2.56e-10
ACC	PRKCH	-0.242	4.06e-02
ACC	PROK2	-0.284	1.58e-02
ACC	PTAFR	-0.472	2.89e-05
ACC	PTGDR	-0.451	7.07e-05
ACC	PTGER2	-0.535	1.27e-06
ACC	PTGS2	-0.261	2.69e-02
ACC	PTPN22	-0.617	7.84e-09
ACC	PTPRCAP	-0.403	4.52e-04
ACC	PTPRC	-0.672	1.02e-10
ACC	PTPRJ	-0.501	7.41e-06
ACC	PTPRO	-0.507	5.56e-06
ACC	PYHIN1	-0.642	1.20e-09
ACC	RAB37	-0.44	1.10e-04
ACC	RAC2	-0.606	1.71e-08
ACC	RAP2B	-0.365	1.60e-03
ACC	RASA3	-0.264	2.49e-02
ACC	RASAL3	-0.623	5.11e-09
ACC	RASGRP2	-0.36	1.92e-03
ACC	RASGRP3	-0.324	5.42e-03
ACC	RASGRP4	-0.647	8.51e-10
ACC	RASSF2	-0.393	6.35e-04
ACC	RASSF4	-0.431	1.58e-04
ACC	RCSD1	-0.599	2.73e-08
ACC	RFTN1	-0.35	2.58e-03
ACC	RGL4	-0.522	2.59e-06
ACC	RGS18	-0.649	6.85e-10
ACC	RHOH	-0.625	4.43e-09
ACC	RNASE6	-0.61	1.29e-08
ACC	RNASET2	-0.306	9.04e-03
ACC	RNF125	-0.533	1.43e-06
ACC	RNF144B	-0.587	5.90e-08
ACC	RUNX3	-0.621	6.00e-09
ACC	S100A9	-0.257	2.92e-02
ACC	S1PR4	-0.631	2.72e-09
ACC	SAMD3	-0.379	1.02e-03
ACC	SAMSN1	-0.659	3.03e-10
ACC	SASH3	-0.645	9.52e-10
ACC	SEL1L3	-0.288	1.41e-02
ACC	SELL	-0.555	4.23e-07
ACC	SELPLG	-0.595	3.45e-08
ACC	SGPP2	-0.25	3.40e-02
ACC	SH2B3	-0.282	1.65e-02
ACC	SH2D2A	-0.419	2.47e-04
ACC	SIGLEC1	-0.646	8.85e-10
ACC	SLAMF1	-0.58	9.08e-08
ACC	SLAMF7	-0.597	3.04e-08
ACC	SLAMF8	-0.543	8.32e-07
ACC	SLA	-0.596	3.40e-08
ACC	SLC15A3	-0.526	2.13e-06
ACC	SOD2	-0.358	2.00e-03
ACC	SPI1	-0.627	3.89e-09
ACC	SPIB	-0.455	5.99e-05
ACC	ST8SIA4	-0.354	2.26e-03
ACC	STAB1	-0.683	4.04e-11
ACC	STAP1	-0.562	2.71e-07
ACC	STAT4	-0.493	1.07e-05
ACC	STX11	-0.455	5.86e-05
ACC	SYK	-0.654	4.72e-10
ACC	SYTL3	-0.542	8.92e-07
ACC	TAGAP	-0.435	1.36e-04
ACC	TBC1D10C	-0.661	2.63e-10
ACC	TBX21	-0.634	2.25e-09
ACC	TBXAS1	-0.633	2.47e-09
ACC	TCIRG1	-0.349	2.67e-03
ACC	TCL1A	-0.474	2.58e-05
ACC	TFEC	-0.54	9.94e-07
ACC	TGFB1	-0.242	4.03e-02
ACC	TGFBI	-0.44	1.11e-04
ACC	TIFAB	-0.587	5.86e-08
ACC	TIGIT	-0.636	1.99e-09
ACC	TLR10	-0.504	6.33e-06
ACC	TLR1	-0.304	9.35e-03
ACC	TLR2	-0.398	5.43e-04
ACC	TLR4	-0.504	6.33e-06
ACC	TLR8	-0.542	8.78e-07
ACC	TM6SF1	-0.398	5.43e-04
ACC	TMC6	-0.53	1.70e-06
ACC	TMC8	-0.709	3.22e-12
ACC	TMEM154	-0.594	3.75e-08
ACC	TMEM71	-0.564	2.48e-07
ACC	TMIGD2	-0.399	5.09e-04
ACC	TNFAIP8	-0.365	1.64e-03
ACC	TNFRSF17	-0.447	8.29e-05
ACC	TNFRSF18	-0.562	2.79e-07
ACC	TNFRSF1B	-0.438	1.19e-04
ACC	TNFSF8	-0.688	2.54e-11
ACC	TNF	-0.465	3.89e-05
ACC	TNIP1	-0.289	1.37e-02
ACC	TRAF3IP3	-0.644	1.05e-09
ACC	TRAT1	-0.606	1.67e-08
ACC	TREM2	-0.344	3.07e-03
ACC	TYMP	-0.244	3.91e-02
ACC	UCP2	-0.413	3.17e-04
ACC	VNN2	-0.508	5.11e-06
ACC	WAS	-0.624	4.71e-09
ACC	WIPF1	-0.267	2.31e-02
ACC	XCL1	-0.515	3.74e-06
ACC	ZAP70	-0.548	6.40e-07
ACC	ZBED2	-0.422	2.20e-04
ACC	ZBP1	-0.515	3.76e-06
ACC	ZNF217	-0.26	2.74e-02
BLCA	ABL2	-0.223	2.67e-05
BLCA	ACAP1	-0.691	1.82e-50
BLCA	ACP5	-0.56	4.62e-30
BLCA	ADAM12	-0.498	3.72e-23
BLCA	ADAM19	-0.565	1.04e-30
BLCA	ADAM8	-0.246	3.58e-06
BLCA	ADAP2	-0.564	1.62e-30
BLCA	ADCY7	-0.477	3.93e-21
BLCA	AIF1	-0.719	1.48e-56
BLCA	AIM2	-0.301	1.09e-08
BLCA	AKAP13	-0.258	1.16e-06
BLCA	AKNA	-0.389	5.97e-14
BLCA	AMICA1	-0.69	2.45e-50
BLCA	AMPD1	-0.397	1.42e-14
BLCA	AMPD3	-0.228	1.76e-05
BLCA	ANKRD44	-0.361	3.81e-12
BLCA	AP1S2	-0.486	5.24e-22
BLCA	AP2S1	-0.272	2.64e-07
BLCA	APBB1IP	-0.409	1.97e-15
BLCA	APOBEC3A	-0.242	5.24e-06
BLCA	ARHGAP15	-0.563	2.33e-30
BLCA	ARHGAP18	-0.276	1.71e-07
BLCA	ARHGAP22	-0.494	9.68e-23
BLCA	ARHGAP25	-0.534	5.95e-27
BLCA	ARHGAP30	-0.47	1.88e-20
BLCA	ARHGAP9	-0.72	1.27e-56
BLCA	ARL4C	-0.446	2.54e-18
BLCA	ARNTL2	-0.303	8.38e-09
BLCA	ARPC5L	-0.269	3.80e-07
BLCA	ARRB2	-0.301	1.13e-08
BLCA	ATG7	-0.241	5.43e-06
BLCA	ATL3	-0.248	3.02e-06
BLCA	ATP8B2	-0.443	4.04e-18
BLCA	ATXN1	-0.34	7.34e-11
BLCA	BACH2	-0.475	6.26e-21
BLCA	BATF3	-0.63	8.38e-40
BLCA	BCL2A1	-0.691	1.60e-50
BLCA	BIN2	-0.653	1.58e-43
BLCA	BIRC3	-0.513	9.78e-25
BLCA	BLK	-0.509	3.22e-24
BLCA	BLVRA	-0.378	2.96e-13
BLCA	BMP2K	-0.333	1.99e-10
BLCA	BTLA	-0.606	3.45e-36
BLCA	BTN3A2	-0.308	4.66e-09
BLCA	C10orf54	-0.436	1.65e-17
BLCA	C11orf21	-0.53	1.41e-26
BLCA	C12orf35	-0.238	7.51e-06
BLCA	C12orf5	-0.242	5.32e-06
BLCA	C13orf18	-0.688	5.75e-50
BLCA	C13orf31	-0.246	3.64e-06
BLCA	C19orf28	-0.413	1.02e-15
BLCA	C1orf162	-0.713	4.11e-55
BLCA	C1orf38	-0.651	3.56e-43
BLCA	C22orf9	-0.349	2.34e-11
BLCA	C5AR1	-0.678	5.63e-48
BLCA	C5orf20	-0.576	4.03e-32
BLCA	C5orf39	-0.367	1.63e-12
BLCA	C5orf56	-0.438	1.08e-17
BLCA	CAB39	-0.286	5.69e-08
BLCA	CAMK4	-0.368	1.53e-12
BLCA	CAP1	-0.292	2.94e-08
BLCA	CAPG	-0.31	3.46e-09
BLCA	CASP1	-0.426	1.00e-16
BLCA	CCDC109B	-0.38	2.37e-13
BLCA	CCDC88A	-0.205	1.20e-04
BLCA	CCDC88B	-0.322	8.38e-10
BLCA	CCL13	-0.559	6.22e-30
BLCA	CCL17	-0.221	3.32e-05
BLCA	CCL19	-0.609	1.52e-36
BLCA	CCL1	-0.303	8.56e-09
BLCA	CCL20	-0.264	6.05e-07
BLCA	CCL22	-0.426	9.13e-17
BLCA	CCL24	-0.432	3.60e-17
BLCA	CCL4	-0.593	2.67e-34
BLCA	CCL5	-0.593	2.67e-34
BLCA	CCL8	-0.587	1.64e-33
BLCA	CCND2	-0.525	6.18e-26
BLCA	CCNYL1	-0.21	8.25e-05
BLCA	CCR1	-0.566	9.75e-31
BLCA	CCR2	-0.665	9.65e-46
BLCA	CCR5	-0.657	2.59e-44
BLCA	CCR7	-0.2	1.72e-04
BLCA	CD19	-0.486	6.15e-22
BLCA	CD1A	-0.267	4.39e-07
BLCA	CD1B	-0.418	3.87e-16
BLCA	CD1C	-0.402	6.77e-15
BLCA	CD1D	-0.564	1.58e-30
BLCA	CD1E	-0.369	1.20e-12
BLCA	CD209	-0.644	4.27e-42
BLCA	CD244	-0.429	6.20e-17
BLCA	CD247	-0.637	8.08e-41
BLCA	CD274	-0.396	1.87e-14
BLCA	CD27	-0.647	1.55e-42
BLCA	CD2	-0.641	1.43e-41
BLCA	CD300A	-0.676	1.03e-47
BLCA	CD37	-0.728	1.48e-58
BLCA	CD38	-0.622	1.74e-38
BLCA	CD3D	-0.582	8.44e-33
BLCA	CD3E	-0.655	7.03e-44
BLCA	CD3G	-0.553	3.96e-29
BLCA	CD40	-0.292	3.06e-08
BLCA	CD44	-0.403	5.87e-15
BLCA	CD48	-0.691	1.17e-50
BLCA	CD52	-0.691	1.67e-50
BLCA	CD53	-0.695	2.77e-51
BLCA	CD5	-0.625	4.55e-39
BLCA	CD69	-0.531	1.15e-26
BLCA	CD6	-0.596	9.33e-35
BLCA	CD79A	-0.559	6.51e-30
BLCA	CD79B	-0.579	2.13e-32
BLCA	CD7	-0.614	2.93e-37
BLCA	CD80	-0.576	4.66e-32
BLCA	CD83	-0.279	1.21e-07
BLCA	CD84	-0.61	1.11e-36
BLCA	CD86	-0.658	2.02e-44
BLCA	CD8A	-0.529	2.18e-26
BLCA	CD8B	-0.428	6.52e-17
BLCA	CD97	-0.436	1.67e-17
BLCA	CDA	-0.427	7.54e-17
BLCA	CDC25B	-0.328	3.61e-10
BLCA	CDK6	-0.347	2.92e-11
BLCA	CDV3	-0.34	7.48e-11
BLCA	CECR1	-0.379	2.61e-13
BLCA	CELF2	-0.616	1.43e-37
BLCA	CFLAR	-0.43	4.42e-17
BLCA	CFP	-0.58	1.47e-32
BLCA	CHI3L1	-0.576	4.95e-32
BLCA	CHST11	-0.495	7.03e-23
BLCA	CHST12	-0.298	1.50e-08
BLCA	CHST15	-0.536	3.21e-27
BLCA	CHST7	-0.472	1.25e-20
BLCA	CISH	-0.276	1.68e-07
BLCA	CLC	-0.386	8.41e-14
BLCA	CLEC10A	-0.668	4.17e-46
BLCA	CLEC2B	-0.396	1.75e-14
BLCA	CLEC4A	-0.647	1.75e-42
BLCA	CLEC4E	-0.685	2.05e-49
BLCA	CLEC5A	-0.559	7.22e-30
BLCA	CLEC7A	-0.506	5.40e-24
BLCA	CLECL1	-0.562	2.75e-30
BLCA	CLIC2	-0.521	1.45e-25
BLCA	CLIC3	-0.234	1.05e-05
BLCA	CMPK2	-0.289	4.12e-08
BLCA	CORO1A	-0.584	3.63e-33
BLCA	CORO1C	-0.423	1.59e-16
BLCA	COTL1	-0.429	6.16e-17
BLCA	CPM	-0.318	1.34e-09
BLCA	CPNE5	-0.542	7.06e-28
BLCA	CPPED1	-0.243	4.56e-06
BLCA	CPVL	-0.522	1.18e-25
BLCA	CR1	-0.595	1.50e-34
BLCA	CREB5	-0.466	3.86e-20
BLCA	CRLF2	-0.301	1.07e-08
BLCA	CRTAM	-0.599	3.86e-35
BLCA	CSF1R	-0.68	2.37e-48
BLCA	CSF1	-0.506	5.77e-24
BLCA	CSF2RA	-0.566	9.28e-31
BLCA	CSF2RB	-0.605	5.82e-36
BLCA	CSF2	-0.348	2.72e-11
BLCA	CSF3R	-0.494	8.57e-23
BLCA	CSGALNACT2	-0.309	3.88e-09
BLCA	CST7	-0.665	1.39e-45
BLCA	CTLA4	-0.607	2.24e-36
BLCA	CTSB	-0.526	4.60e-26
BLCA	CTSC	-0.386	8.61e-14
BLCA	CTSD	-0.251	2.14e-06
BLCA	CTSL1	-0.494	8.64e-23
BLCA	CTSS	-0.303	8.12e-09
BLCA	CTSZ	-0.442	4.72e-18
BLCA	CX3CR1	-0.302	9.32e-09
BLCA	CXCL10	-0.51	2.10e-24
BLCA	CXCL11	-0.481	1.70e-21
BLCA	CXCL1	-0.276	1.74e-07
BLCA	CXCL3	-0.356	8.12e-12
BLCA	CXCL5	-0.362	3.73e-12
BLCA	CXCL9	-0.55	7.02e-29
BLCA	CXCR1	-0.402	6.31e-15
BLCA	CXCR4	-0.572	1.57e-31
BLCA	CXCR6	-0.559	7.19e-30
BLCA	CYBA	-0.205	1.22e-04
BLCA	CYBB	-0.679	3.29e-48
BLCA	CYLD	-0.421	2.28e-16
BLCA	CYP1B1	-0.412	1.16e-15
BLCA	CYSLTR1	-0.43	4.76e-17
BLCA	CYTH1	-0.404	4.98e-15
BLCA	CYTH4	-0.729	1.14e-58
BLCA	CYTIP	-0.713	3.05e-55
BLCA	DDX60L	-0.265	5.49e-07
BLCA	DEFA4	-0.237	8.35e-06
BLCA	DERL3	-0.422	2.14e-16
BLCA	DNAJC1	-0.233	1.18e-05
BLCA	DNAJC5B	-0.438	1.12e-17
BLCA	DOCK10	-0.579	1.71e-32
BLCA	DOCK2	-0.686	1.14e-49
BLCA	DOK3	-0.575	5.90e-32
BLCA	DPEP2	-0.319	1.16e-09
BLCA	DPYD	-0.429	5.43e-17
BLCA	DSE	-0.431	3.87e-17
BLCA	DTX3L	-0.243	4.59e-06
BLCA	DUSP5	-0.218	4.15e-05
BLCA	EBI3	-0.569	3.84e-31
BLCA	ELL2	-0.254	1.57e-06
BLCA	EMILIN2	-0.463	7.65e-20
BLCA	EMR2	-0.411	1.44e-15
BLCA	EMR3	-0.409	2.07e-15
BLCA	ENTPD1	-0.486	5.33e-22
BLCA	EOMES	-0.433	2.69e-17
BLCA	EREG	-0.265	5.64e-07
BLCA	EVI2A	-0.719	1.49e-56
BLCA	EVI2B	-0.709	2.45e-54
BLCA	EVL	-0.32	1.05e-09
BLCA	FAIM3	-0.439	9.38e-18
BLCA	FAM101B	-0.362	3.57e-12
BLCA	FAM129A	-0.455	4.12e-19
BLCA	FAM129C	-0.337	1.17e-10
BLCA	FAM26F	-0.489	2.80e-22
BLCA	FAM46C	-0.319	1.13e-09
BLCA	FAM49A	-0.423	1.68e-16
BLCA	FAM55C	-0.379	2.69e-13
BLCA	FAM65B	-0.411	1.38e-15
BLCA	FASLG	-0.471	1.44e-20
BLCA	FAS	-0.515	7.40e-25
BLCA	FBXO6	-0.222	2.99e-05
BLCA	FCAR	-0.518	3.40e-25
BLCA	FCER1A	-0.286	5.74e-08
BLCA	FCGR2A	-0.655	6.71e-44
BLCA	FCGR2B	-0.657	3.06e-44
BLCA	FCGR2C	-0.614	2.09e-37
BLCA	FCGR3B	-0.363	3.17e-12
BLCA	FCN1	-0.597	6.63e-35
BLCA	FCRL1	-0.474	7.77e-21
BLCA	FCRL2	-0.503	1.20e-23
BLCA	FCRL3	-0.589	7.52e-34
BLCA	FCRL5	-0.547	1.92e-28
BLCA	FCRLA	-0.25	2.40e-06
BLCA	FERMT3	-0.676	1.12e-47
BLCA	FFAR2	-0.202	1.54e-04
BLCA	FGFBP2	-0.359	5.39e-12
BLCA	FGL2	-0.671	1.16e-46
BLCA	FGR	-0.454	4.72e-19
BLCA	FKBP11	-0.309	4.28e-09
BLCA	FLI1	-0.606	3.62e-36
BLCA	FLVCR2	-0.362	3.28e-12
BLCA	FMNL1	-0.611	6.70e-37
BLCA	FMNL2	-0.244	4.38e-06
BLCA	FNBP1	-0.41	1.69e-15
BLCA	FPR1	-0.701	1.48e-52
BLCA	FPR2	-0.596	1.10e-34
BLCA	FPR3	-0.622	1.48e-38
BLCA	FSD1L	-0.336	1.26e-10
BLCA	FXYD5	-0.329	3.28e-10
BLCA	FYB	-0.581	1.06e-32
BLCA	FYN	-0.364	2.68e-12
BLCA	GBP1	-0.465	5.51e-20
BLCA	GBP5	-0.593	2.25e-34
BLCA	GGTA1	-0.661	5.57e-45
BLCA	GIMAP2	-0.364	2.75e-12
BLCA	GIMAP4	-0.617	1.02e-37
BLCA	GIMAP5	-0.602	1.49e-35
BLCA	GIMAP6	-0.519	2.72e-25
BLCA	GIMAP7	-0.547	1.94e-28
BLCA	GJB2	-0.225	2.37e-05
BLCA	GLIPR1	-0.603	1.10e-35
BLCA	GLIPR2	-0.635	1.70e-40
BLCA	GLIS3	-0.342	6.19e-11
BLCA	GLS	-0.208	9.23e-05
BLCA	GLT1D1	-0.616	1.23e-37
BLCA	GLT25D1	-0.353	1.23e-11
BLCA	GMFG	-0.455	3.79e-19
BLCA	GNB4	-0.5	2.40e-23
BLCA	GNG2	-0.561	3.58e-30
BLCA	GNG7	-0.269	3.60e-07
BLCA	GNLY	-0.521	1.65e-25
BLCA	GPR114	-0.545	3.07e-28
BLCA	GPR132	-0.553	3.98e-29
BLCA	GPR15	-0.226	2.10e-05
BLCA	GPR171	-0.566	9.02e-31
BLCA	GPR183	-0.678	5.83e-48
BLCA	GPR18	-0.477	3.71e-21
BLCA	GPR65	-0.676	9.22e-48
BLCA	GPR68	-0.585	3.00e-33
BLCA	GPR84	-0.582	7.48e-33
BLCA	GPSM3	-0.484	8.72e-22
BLCA	GRAMD1A	-0.227	1.98e-05
BLCA	GSN	-0.517	4.21e-25
BLCA	GZMA	-0.571	2.05e-31
BLCA	GZMB	-0.588	1.21e-33
BLCA	GZMH	-0.539	1.64e-27
BLCA	GZMK	-0.624	7.09e-39
BLCA	GZMM	-0.576	5.06e-32
BLCA	HAVCR2	-0.676	9.42e-48
BLCA	HBEGF	-0.329	3.36e-10
BLCA	HCK	-0.69	2.20e-50
BLCA	HCLS1	-0.438	1.11e-17
BLCA	HCST	-0.7	2.69e-52
BLCA	HERC5	-0.386	9.35e-14
BLCA	HK3	-0.662	3.58e-45
BLCA	HLA-DOB	-0.512	1.56e-24
BLCA	HLA-DPA1	-0.553	3.54e-29
BLCA	HLA-DQA1	-0.591	4.43e-34
BLCA	HLA-DQB1	-0.567	7.20e-31
BLCA	HLA-G	-0.307	5.06e-09
BLCA	HLX	-0.446	2.51e-18
BLCA	HMHA1	-0.395	2.23e-14
BLCA	HMOX1	-0.274	2.16e-07
BLCA	HPSE	-0.38	2.16e-13
BLCA	HS3ST3B1	-0.433	2.71e-17
BLCA	HSPA6	-0.227	1.94e-05
BLCA	HVCN1	-0.46	1.51e-19
BLCA	ICAM2	-0.313	2.52e-09
BLCA	ICAM3	-0.422	2.20e-16
BLCA	ICOSLG	-0.266	5.05e-07
BLCA	ICOS	-0.601	1.62e-35
BLCA	IDO1	-0.477	3.79e-21
BLCA	IER3	-0.272	2.65e-07
BLCA	IFI16	-0.302	9.12e-09
BLCA	IFI35	-0.412	1.25e-15
BLCA	IFI44L	-0.362	3.55e-12
BLCA	IFI44	-0.307	5.24e-09
BLCA	IFI6	-0.36	5.01e-12
BLCA	IFIH1	-0.393	2.84e-14
BLCA	IFIT1	-0.431	3.87e-17
BLCA	IFIT2	-0.468	2.92e-20
BLCA	IFIT3	-0.457	2.74e-19
BLCA	IFNGR1	-0.207	1.01e-04
BLCA	IFNG	-0.429	5.64e-17
BLCA	IGSF6	-0.589	8.66e-34
BLCA	IKBIP	-0.345	3.74e-11
BLCA	IKZF1	-0.617	1.00e-37
BLCA	IL10RA	-0.703	4.80e-53
BLCA	IL12B	-0.43	4.81e-17
BLCA	IL13RA1	-0.317	1.55e-09
BLCA	IL15	-0.477	3.78e-21
BLCA	IL16	-0.644	5.51e-42
BLCA	IL18RAP	-0.598	5.63e-35
BLCA	IL1B	-0.293	2.55e-08
BLCA	IL24	-0.417	5.06e-16
BLCA	IL27RA	-0.424	1.43e-16
BLCA	IL2RA	-0.659	1.45e-44
BLCA	IL2RB	-0.586	2.23e-33
BLCA	IL2RG	-0.626	3.46e-39
BLCA	IL32	-0.601	1.97e-35
BLCA	IL3RA	-0.554	2.43e-29
BLCA	IL4R	-0.307	5.04e-09
BLCA	IL6R	-0.228	1.73e-05
BLCA	IL6	-0.583	5.82e-33
BLCA	IL7R	-0.619	4.44e-38
BLCA	INHBA	-0.441	5.52e-18
BLCA	INPP5D	-0.255	1.50e-06
BLCA	IRF1	-0.387	7.48e-14
BLCA	IRF4	-0.64	2.65e-41
BLCA	IRF7	-0.266	4.90e-07
BLCA	IRF8	-0.688	5.64e-50
BLCA	ISG20	-0.514	7.78e-25
BLCA	ITGA4	-0.564	1.66e-30
BLCA	ITGAL	-0.647	1.51e-42
BLCA	ITGAM	-0.66	8.35e-45
BLCA	ITGAX	-0.694	3.94e-51
BLCA	ITGB2	-0.679	3.43e-48
BLCA	ITGB7	-0.365	2.19e-12
BLCA	ITK	-0.632	4.25e-40
BLCA	JAK1	-0.341	6.62e-11
BLCA	JAK3	-0.614	2.75e-37
BLCA	JUN	-0.249	2.73e-06
BLCA	KCNK6	-0.341	6.99e-11
BLCA	KCTD12	-0.522	1.12e-25
BLCA	KIAA0125	-0.56	4.42e-30
BLCA	KIAA1949	-0.468	2.77e-20
BLCA	KIR2DL3	-0.385	9.97e-14
BLCA	KIR2DL4	-0.419	3.45e-16
BLCA	KIR3DL1	-0.306	5.88e-09
BLCA	KLF12	-0.263	6.62e-07
BLCA	KLF6	-0.251	2.25e-06
BLCA	KLHL6	-0.585	3.29e-33
BLCA	KLRB1	-0.568	5.51e-31
BLCA	KLRD1	-0.578	2.51e-32
BLCA	KLRG1	-0.339	8.35e-11
BLCA	KLRK1	-0.534	5.34e-27
BLCA	L3MBTL4	-0.311	3.13e-09
BLCA	LAG3	-0.544	4.03e-28
BLCA	LAPTM5	-0.637	5.69e-41
BLCA	LAT2	-0.713	3.08e-55
BLCA	LCK	-0.522	1.34e-25
BLCA	LCP1	-0.433	2.52e-17
BLCA	LCP2	-0.659	1.54e-44
BLCA	LEF1	-0.388	6.63e-14
BLCA	LIF	-0.287	5.51e-08
BLCA	LILRA1	-0.522	1.12e-25
BLCA	LILRA2	-0.67	1.53e-46
BLCA	LILRA6	-0.64	2.03e-41
BLCA	LILRB1	-0.665	1.15e-45
BLCA	LILRB2	-0.702	7.83e-53
BLCA	LILRB3	-0.709	2.96e-54
BLCA	LITAF	-0.404	4.55e-15
BLCA	LPXN	-0.477	3.69e-21
BLCA	LRP10	-0.318	1.29e-09
BLCA	LRRC8C	-0.306	5.97e-09
BLCA	LRRN3	-0.315	1.88e-09
BLCA	LSP1	-0.518	2.94e-25
BLCA	LST1	-0.704	2.63e-53
BLCA	LTA	-0.61	8.84e-37
BLCA	LTB	-0.644	5.75e-42
BLCA	LY96	-0.696	1.82e-51
BLCA	LY9	-0.629	1.45e-39
BLCA	LYN	-0.402	7.11e-15
BLCA	MAFB	-0.438	1.13e-17
BLCA	MAF	-0.425	1.19e-16
BLCA	MAP4K1	-0.576	5.22e-32
BLCA	MAPKAP1	-0.202	1.46e-04
BLCA	MARCH1	-0.366	1.99e-12
BLCA	MBNL1	-0.314	2.35e-09
BLCA	MCL1	-0.329	3.48e-10
BLCA	MCOLN2	-0.511	1.71e-24
BLCA	MEFV	-0.584	4.19e-33
BLCA	MEI1	-0.563	2.04e-30
BLCA	MFNG	-0.638	4.54e-41
BLCA	MFSD1	-0.332	2.15e-10
BLCA	MGC29506	-0.569	4.14e-31
BLCA	MIR155HG	-0.516	4.77e-25
BLCA	MMP12	-0.316	1.64e-09
BLCA	MMP14	-0.403	5.14e-15
BLCA	MMP1	-0.228	1.87e-05
BLCA	MMP25	-0.465	5.19e-20
BLCA	MMP9	-0.583	5.12e-33
BLCA	MNDA	-0.671	1.06e-46
BLCA	MOBKL2A	-0.374	6.01e-13
BLCA	MPEG1	-0.71	1.43e-54
BLCA	MS4A1	-0.508	3.36e-24
BLCA	MS4A6A	-0.701	1.19e-52
BLCA	MS4A7	-0.505	7.42e-24
BLCA	MSC	-0.626	4.13e-39
BLCA	MTHFD1L	-0.305	6.66e-09
BLCA	MX1	-0.343	4.86e-11
BLCA	MYO1F	-0.722	3.07e-57
BLCA	MYO1G	-0.724	1.05e-57
BLCA	NAMPT	-0.224	2.63e-05
BLCA	NCEH1	-0.207	1.04e-04
BLCA	NCF2	-0.637	7.71e-41
BLCA	NCF4	-0.527	3.56e-26
BLCA	NCK1	-0.27	3.32e-07
BLCA	NCKAP1L	-0.7	1.90e-52
BLCA	NCR3	-0.61	9.68e-37
BLCA	NCRNA00158	-0.257	1.23e-06
BLCA	NECAP2	-0.313	2.67e-09
BLCA	NEK6	-0.471	1.61e-20
BLCA	NEURL3	-0.288	4.94e-08
BLCA	NFAM1	-0.641	1.29e-41
BLCA	NFE2	-0.439	9.00e-18
BLCA	NINJ1	-0.383	1.38e-13
BLCA	NKG7	-0.602	1.24e-35
BLCA	NLRC3	-0.575	6.67e-32
BLCA	NLRC5	-0.465	5.23e-20
BLCA	NLRP12	-0.435	2.01e-17
BLCA	NMI	-0.349	2.34e-11
BLCA	NPC1	-0.322	8.48e-10
BLCA	NPL	-0.255	1.53e-06
BLCA	NR3C1	-0.395	1.96e-14
BLCA	NR4A3	-0.376	4.11e-13
BLCA	NRBF2	-0.262	7.72e-07
BLCA	NRP1	-0.328	3.64e-10
BLCA	NRP2	-0.53	1.64e-26
BLCA	NUB1	-0.286	5.74e-08
BLCA	OAS2	-0.282	8.79e-08
BLCA	OBFC2A	-0.251	2.21e-06
BLCA	OGFRL1	-0.404	4.45e-15
BLCA	OSBPL10	-0.238	7.27e-06
BLCA	OSM	-0.552	4.98e-29
BLCA	OSTM1	-0.435	1.98e-17
BLCA	OTUD1	-0.313	2.49e-09
BLCA	P2RX5	-0.296	1.88e-08
BLCA	P2RY13	-0.629	1.38e-39
BLCA	P2RY8	-0.508	3.61e-24
BLCA	PARP9	-0.316	1.66e-09
BLCA	PARVG	-0.686	1.43e-49
BLCA	PATL2	-0.335	1.55e-10
BLCA	PDCD1LG2	-0.667	4.28e-46
BLCA	PDE4B	-0.617	9.02e-38
BLCA	PHACTR1	-0.205	1.19e-04
BLCA	PHC2	-0.251	2.29e-06
BLCA	PHF19	-0.245	4.01e-06
BLCA	PI3	-0.261	8.33e-07
BLCA	PI4K2A	-0.201	1.62e-04
BLCA	PICALM	-0.21	7.87e-05
BLCA	PID1	-0.434	2.31e-17
BLCA	PIK3CD	-0.613	3.68e-37
BLCA	PIK3R5	-0.694	3.76e-51
BLCA	PILRA	-0.624	7.12e-39
BLCA	PIM2	-0.476	5.38e-21
BLCA	PIP4K2A	-0.511	1.94e-24
BLCA	PLA2G7	-0.53	1.65e-26
BLCA	PLAUR	-0.516	5.70e-25
BLCA	PLD1	-0.206	1.10e-04
BLCA	PLD3	-0.236	8.52e-06
BLCA	PLEK	-0.679	3.05e-48
BLCA	PLXNC1	-0.409	1.86e-15
BLCA	PNOC	-0.496	6.70e-23
BLCA	POU2AF1	-0.488	3.49e-22
BLCA	POU2F2	-0.475	6.03e-21
BLCA	PPM1F	-0.21	8.04e-05
BLCA	PPM1M	-0.269	3.71e-07
BLCA	PQLC3	-0.302	9.21e-09
BLCA	PRAM1	-0.613	3.52e-37
BLCA	PRDM1	-0.426	1.02e-16
BLCA	PREX1	-0.385	1.13e-13
BLCA	PRF1	-0.615	1.58e-37
BLCA	PRICKLE1	-0.448	1.52e-18
BLCA	PRKCQ	-0.373	6.51e-13
BLCA	PROK2	-0.267	4.45e-07
BLCA	PTAFR	-0.361	3.76e-12
BLCA	PTGDR	-0.634	2.48e-40
BLCA	PTGER2	-0.421	2.61e-16
BLCA	PTPN1	-0.211	7.71e-05
BLCA	PTPN22	-0.621	2.31e-38
BLCA	PTPN7	-0.667	4.75e-46
BLCA	PTPRCAP	-0.59	6.82e-34
BLCA	PTPRC	-0.649	8.09e-43
BLCA	PTPRJ	-0.458	2.27e-19
BLCA	PTPRO	-0.308	4.50e-09
BLCA	PTX3	-0.398	1.38e-14
BLCA	PVRIG	-0.247	3.35e-06
BLCA	PVRL2	-0.205	1.17e-04
BLCA	PYHIN1	-0.585	2.76e-33
BLCA	RAB30	-0.328	3.60e-10
BLCA	RAB37	-0.509	2.84e-24
BLCA	RAC2	-0.48	2.26e-21
BLCA	RALB	-0.321	9.77e-10
BLCA	RAP2B	-0.216	5.04e-05
BLCA	RAPGEF1	-0.304	7.26e-09
BLCA	RASA3	-0.474	7.11e-21
BLCA	RASAL3	-0.659	1.24e-44
BLCA	RASGRP1	-0.426	9.57e-17
BLCA	RASGRP2	-0.581	1.06e-32
BLCA	RASGRP3	-0.367	1.72e-12
BLCA	RASGRP4	-0.696	1.27e-51
BLCA	RASSF4	-0.593	2.41e-34
BLCA	RCSD1	-0.63	8.02e-40
BLCA	RECK	-0.399	1.12e-14
BLCA	RELB	-0.44	7.21e-18
BLCA	RELT	-0.319	1.17e-09
BLCA	RFTN1	-0.526	4.13e-26
BLCA	RGL4	-0.454	4.38e-19
BLCA	RGS18	-0.639	3.08e-41
BLCA	RGS19	-0.268	4.06e-07
BLCA	RGS1	-0.622	1.33e-38
BLCA	RHOG	-0.479	2.51e-21
BLCA	RHOH	-0.718	2.40e-56
BLCA	RILPL2	-0.346	3.29e-11
BLCA	RNASE2	-0.617	8.01e-38
BLCA	RNASE6	-0.713	4.16e-55
BLCA	RNF125	-0.232	1.24e-05
BLCA	RNF144B	-0.223	2.75e-05
BLCA	RNF166	-0.333	2.04e-10
BLCA	RNF19B	-0.434	2.19e-17
BLCA	RORA	-0.268	4.19e-07
BLCA	RSAD2	-0.438	1.04e-17
BLCA	RUNX2	-0.302	1.00e-08
BLCA	RUNX3	-0.577	3.24e-32
BLCA	S100A12	-0.267	4.69e-07
BLCA	S100A9	-0.3	1.20e-08
BLCA	S1PR4	-0.588	1.22e-33
BLCA	SAMD3	-0.605	5.30e-36
BLCA	SAMD9L	-0.424	1.38e-16
BLCA	SAMD9	-0.267	4.27e-07
BLCA	SAMHD1	-0.407	2.97e-15
BLCA	SAMSN1	-0.667	5.95e-46
BLCA	SASH3	-0.715	1.81e-55
BLCA	SCD5	-0.255	1.42e-06
BLCA	SCO2	-0.284	7.68e-08
BLCA	SELL	-0.297	1.78e-08
BLCA	SELPLG	-0.752	2.54e-64
BLCA	SEPT1	-0.34	8.28e-11
BLCA	SEPT6	-0.427	8.19e-17
BLCA	SEPX1	-0.276	1.73e-07
BLCA	SERPINB2	-0.242	4.98e-06
BLCA	SERPINB7	-0.333	1.93e-10
BLCA	SERPINB9	-0.441	5.50e-18
BLCA	SFMBT2	-0.423	1.62e-16
BLCA	SH2B3	-0.473	9.22e-21
BLCA	SH2D2A	-0.306	5.59e-09
BLCA	SH3GL3	-0.219	4.03e-05
BLCA	SIGLEC1	-0.673	4.02e-47
BLCA	SLAMF1	-0.657	3.27e-44
BLCA	SLAMF7	-0.496	6.48e-23
BLCA	SLAMF8	-0.667	5.58e-46
BLCA	SLA	-0.689	3.85e-50
BLCA	SLC11A1	-0.6	2.82e-35
BLCA	SLC15A3	-0.58	1.32e-32
BLCA	SLC2A3	-0.472	1.30e-20
BLCA	SLC31A2	-0.408	2.24e-15
BLCA	SLC43A3	-0.456	3.05e-19
BLCA	SLC7A5	-0.202	1.52e-04
BLCA	SMAP2	-0.457	2.68e-19
BLCA	SOAT1	-0.218	4.10e-05
BLCA	SOCS1	-0.519	2.56e-25
BLCA	SOD2	-0.639	3.10e-41
BLCA	SP110	-0.46	1.44e-19
BLCA	SPI1	-0.7	2.21e-52
BLCA	SPIB	-0.563	2.32e-30
BLCA	SSR3	-0.219	3.74e-05
BLCA	ST6GALNAC4	-0.372	7.82e-13
BLCA	ST8SIA4	-0.457	2.48e-19
BLCA	STAB1	-0.664	1.80e-45
BLCA	STAMBPL1	-0.223	2.79e-05
BLCA	STAP1	-0.578	2.54e-32
BLCA	STAT1	-0.415	7.34e-16
BLCA	STAT4	-0.598	4.58e-35
BLCA	STAT5A	-0.378	3.03e-13
BLCA	STK10	-0.468	2.53e-20
BLCA	STK17A	-0.424	1.48e-16
BLCA	STK17B	-0.441	6.50e-18
BLCA	STX11	-0.495	7.99e-23
BLCA	SYTL3	-0.521	1.36e-25
BLCA	TAGAP	-0.644	4.08e-42
BLCA	TAP1	-0.423	1.72e-16
BLCA	TAP2	-0.4	9.92e-15
BLCA	TBC1D10C	-0.667	5.86e-46
BLCA	TBX21	-0.567	7.36e-31
BLCA	TBXAS1	-0.643	7.96e-42
BLCA	TCL1A	-0.5	2.35e-23
BLCA	TFEC	-0.636	9.84e-41
BLCA	TFPI2	-0.289	4.25e-08
BLCA	TGFB1	-0.305	6.94e-09
BLCA	TGFBI	-0.575	6.61e-32
BLCA	TGFBR1	-0.321	9.04e-10
BLCA	THBS1	-0.526	4.42e-26
BLCA	TIFAB	-0.593	2.37e-34
BLCA	TIGIT	-0.609	1.41e-36
BLCA	TIMP2	-0.571	2.32e-31
BLCA	TLR10	-0.512	1.32e-24
BLCA	TLR1	-0.629	1.10e-39
BLCA	TLR2	-0.378	2.92e-13
BLCA	TLR4	-0.299	1.32e-08
BLCA	TLR8	-0.676	1.25e-47
BLCA	TM6SF1	-0.488	3.99e-22
BLCA	TM7SF4	-0.499	2.71e-23
BLCA	TMC8	-0.575	6.42e-32
BLCA	TMED9	-0.238	7.16e-06
BLCA	TMEM149	-0.508	4.02e-24
BLCA	TMEM156	-0.537	2.51e-27
BLCA	TMEM71	-0.499	3.21e-23
BLCA	TNFAIP3	-0.416	5.97e-16
BLCA	TNFAIP6	-0.599	3.97e-35
BLCA	TNFAIP8	-0.3	1.18e-08
BLCA	TNFRSF10C	-0.2	1.72e-04
BLCA	TNFRSF17	-0.509	2.75e-24
BLCA	TNFRSF18	-0.486	5.80e-22
BLCA	TNFRSF1B	-0.594	1.55e-34
BLCA	TNFRSF4	-0.603	1.02e-35
BLCA	TNFRSF9	-0.577	3.18e-32
BLCA	TNFSF13B	-0.656	5.53e-44
BLCA	TNFSF8	-0.604	6.51e-36
BLCA	TNF	-0.327	4.38e-10
BLCA	TNIP1	-0.357	7.30e-12
BLCA	TNIP3	-0.552	4.49e-29
BLCA	TPP1	-0.368	1.49e-12
BLCA	TRADD	-0.212	6.63e-05
BLCA	TRAF1	-0.494	8.75e-23
BLCA	TRAF3IP3	-0.691	1.39e-50
BLCA	TRAM2	-0.322	8.18e-10
BLCA	TRAT1	-0.576	5.38e-32
BLCA	TREM1	-0.386	8.55e-14
BLCA	TREM2	-0.601	2.12e-35
BLCA	TRIM69	-0.353	1.23e-11
BLCA	TRPV2	-0.595	1.18e-34
BLCA	TSC22D3	-0.407	2.67e-15
BLCA	TTYH2	-0.421	2.41e-16
BLCA	TXNDC15	-0.29	3.70e-08
BLCA	TYMP	-0.57	2.82e-31
BLCA	UBE2F	-0.411	1.33e-15
BLCA	UPP1	-0.301	1.05e-08
BLCA	VCAN	-0.466	4.40e-20
BLCA	VNN2	-0.54	1.24e-27
BLCA	VPREB3	-0.379	2.82e-13
BLCA	WAS	-0.693	5.97e-51
BLCA	WIPF1	-0.667	4.62e-46
BLCA	XAF1	-0.29	3.91e-08
BLCA	ZAP70	-0.578	2.29e-32
BLCA	ZBED2	-0.58	1.49e-32
BLCA	ZBP1	-0.584	4.20e-33
BLCA	ZC3HAV1	-0.329	3.40e-10
BLCA	ZEB2	-0.65	4.24e-43
BLCA	ZNFX1	-0.25	2.39e-06
BRCA	ACAP1	-0.595	5.73e-92
BRCA	ACP5	-0.205	1.75e-10
BRCA	ADAM12	-0.3	3.01e-21
BRCA	ADAM19	-0.362	7.25e-31
BRCA	ADAM8	-0.237	1.24e-13
BRCA	ADAP2	-0.341	2.50e-27
BRCA	ADCY7	-0.337	9.83e-27
BRCA	AIF1	-0.563	1.61e-80
BRCA	AIM2	-0.403	2.40e-38
BRCA	AKAP13	-0.238	1.15e-13
BRCA	AKNA	-0.583	9.78e-88
BRCA	ALOX5	-0.441	1.78e-46
BRCA	ALPK1	-0.223	3.65e-12
BRCA	AMICA1	-0.642	1.26e-111
BRCA	AMPD1	-0.482	2.30e-56
BRCA	AMPD3	-0.225	2.33e-12
BRCA	ANKRD44	-0.275	5.34e-18
BRCA	AP1S2	-0.266	7.69e-17
BRCA	APBB1IP	-0.54	4.78e-73
BRCA	APOBEC3G	-0.506	6.87e-63
BRCA	ARAP1	-0.309	1.49e-22
BRCA	ARHGAP15	-0.573	4.57e-84
BRCA	ARHGAP18	-0.207	1.06e-10
BRCA	ARHGAP22	-0.361	1.19e-30
BRCA	ARHGAP25	-0.619	1.43e-101
BRCA	ARHGAP26	-0.4	7.60e-38
BRCA	ARHGAP30	-0.535	1.88e-71
BRCA	ARHGAP9	-0.581	6.18e-87
BRCA	ARL4C	-0.467	9.07e-53
BRCA	ARNTL2	-0.245	1.88e-14
BRCA	ARRB2	-0.268	4.19e-17
BRCA	ARRDC4	-0.249	7.10e-15
BRCA	ATM	-0.257	7.34e-16
BRCA	ATP8B2	-0.252	2.78e-15
BRCA	BACH1	-0.228	1.09e-12
BRCA	BACH2	-0.516	6.74e-66
BRCA	BANK1	-0.553	2.64e-77
BRCA	BATF3	-0.519	1.03e-66
BRCA	BCL11A	-0.37	2.79e-32
BRCA	BCL11B	-0.513	6.44e-65
BRCA	BCL2A1	-0.407	3.39e-39
BRCA	BHLHE41	-0.399	1.46e-37
BRCA	BIN2	-0.516	9.53e-66
BRCA	BIRC3	-0.493	1.96e-59
BRCA	BLK	-0.522	1.40e-67
BRCA	BMP2K	-0.212	4.10e-11
BRCA	BTLA	-0.55	2.56e-76
BRCA	BTN3A2	-0.358	3.97e-30
BRCA	C10orf54	-0.666	9.13e-123
BRCA	C11orf21	-0.526	1.09e-68
BRCA	C12orf35	-0.234	2.58e-13
BRCA	C13orf18	-0.478	1.49e-55
BRCA	C13orf31	-0.309	1.51e-22
BRCA	C1orf162	-0.515	1.25e-65
BRCA	C1orf38	-0.462	1.70e-51
BRCA	C22orf9	-0.234	2.56e-13
BRCA	C5AR1	-0.261	2.89e-16
BRCA	C5orf20	-0.529	1.05e-69
BRCA	C5orf39	-0.43	3.65e-44
BRCA	C5orf56	-0.36	1.74e-30
BRCA	CAMK4	-0.417	2.27e-41
BRCA	CAP1	-0.209	7.06e-11
BRCA	CARD11	-0.557	1.64e-78
BRCA	CASP1	-0.511	1.73e-64
BRCA	CBR3	-0.205	1.77e-10
BRCA	CCDC88A	-0.257	7.64e-16
BRCA	CCDC88B	-0.393	1.52e-36
BRCA	CCL13	-0.382	2.57e-34
BRCA	CCL17	-0.457	2.49e-50
BRCA	CCL19	-0.573	3.40e-84
BRCA	CCL20	-0.22	7.38e-12
BRCA	CCL22	-0.458	1.38e-50
BRCA	CCL24	-0.259	4.26e-16
BRCA	CCL4	-0.443	4.85e-47
BRCA	CCL5	-0.53	6.96e-70
BRCA	CCL8	-0.225	2.25e-12
BRCA	CCND2	-0.542	1.29e-73
BRCA	CCNYL1	-0.245	1.92e-14
BRCA	CCR1	-0.311	1.01e-22
BRCA	CCR2	-0.559	2.47e-79
BRCA	CCR3	-0.266	8.00e-17
BRCA	CCR5	-0.507	3.55e-63
BRCA	CCR7	-0.547	3.32e-75
BRCA	CCRL2	-0.381	3.20e-34
BRCA	CD160	-0.223	3.82e-12
BRCA	CD19	-0.49	1.30e-58
BRCA	CD1A	-0.275	5.08e-18
BRCA	CD1B	-0.466	2.21e-52
BRCA	CD1C	-0.565	1.80e-81
BRCA	CD1D	-0.577	1.50e-85
BRCA	CD1E	-0.511	2.48e-64
BRCA	CD209	-0.423	1.81e-42
BRCA	CD244	-0.562	3.27e-80
BRCA	CD247	-0.556	2.03e-78
BRCA	CD274	-0.313	4.31e-23
BRCA	CD27	-0.577	2.47e-85
BRCA	CD2	-0.547	3.02e-75
BRCA	CD300A	-0.416	4.10e-41
BRCA	CD37	-0.6	3.85e-94
BRCA	CD38	-0.421	3.43e-42
BRCA	CD3D	-0.573	4.75e-84
BRCA	CD3E	-0.586	1.37e-88
BRCA	CD3G	-0.519	1.04e-66
BRCA	CD40	-0.554	9.33e-78
BRCA	CD48	-0.591	9.92e-91
BRCA	CD52	-0.574	2.54e-84
BRCA	CD53	-0.53	5.64e-70
BRCA	CD58	-0.276	4.40e-18
BRCA	CD5	-0.557	1.48e-78
BRCA	CD69	-0.559	2.08e-79
BRCA	CD6	-0.555	6.15e-78
BRCA	CD79A	-0.528	2.14e-69
BRCA	CD79B	-0.586	1.15e-88
BRCA	CD7	-0.515	1.54e-65
BRCA	CD80	-0.243	3.02e-14
BRCA	CD83	-0.337	1.12e-26
BRCA	CD84	-0.341	2.31e-27
BRCA	CD86	-0.398	1.86e-37
BRCA	CD8A	-0.524	3.70e-68
BRCA	CD8B	-0.496	2.78e-60
BRCA	CD96	-0.529	1.22e-69
BRCA	CD97	-0.444	3.21e-47
BRCA	CDA	-0.201	3.75e-10
BRCA	CDC42SE2	-0.227	1.28e-12
BRCA	CDK6	-0.334	2.99e-26
BRCA	CECR1	-0.493	2.49e-59
BRCA	CELF2	-0.533	9.18e-71
BRCA	CFLAR	-0.364	3.98e-31
BRCA	CFP	-0.54	3.18e-73
BRCA	CHI3L1	-0.374	7.23e-33
BRCA	CHST11	-0.408	1.80e-39
BRCA	CHST12	-0.291	4.78e-20
BRCA	CHST2	-0.488	4.00e-58
BRCA	CHST7	-0.479	9.46e-56
BRCA	CLEC10A	-0.594	7.92e-92
BRCA	CLEC2B	-0.581	5.24e-87
BRCA	CLEC2D	-0.226	1.66e-12
BRCA	CLEC4A	-0.488	4.95e-58
BRCA	CLEC4E	-0.392	2.27e-36
BRCA	CLEC7A	-0.355	1.25e-29
BRCA	CLECL1	-0.462	1.98e-51
BRCA	CLIC2	-0.605	4.61e-96
BRCA	CLIC3	-0.249	6.62e-15
BRCA	CLN8	-0.21	5.78e-11
BRCA	CORO1A	-0.543	3.72e-74
BRCA	CORO1C	-0.201	4.02e-10
BRCA	COTL1	-0.444	3.96e-47
BRCA	CPM	-0.226	1.59e-12
BRCA	CPNE5	-0.484	5.10e-57
BRCA	CPVL	-0.492	5.18e-59
BRCA	CR1	-0.467	8.96e-53
BRCA	CREB5	-0.369	5.36e-32
BRCA	CRLF2	-0.217	1.27e-11
BRCA	CRTAM	-0.563	9.46e-81
BRCA	CSF1R	-0.48	6.83e-56
BRCA	CSF1	-0.373	7.91e-33
BRCA	CSF2RA	-0.482	2.35e-56
BRCA	CSF2RB	-0.603	2.53e-95
BRCA	CSF2	-0.243	2.87e-14
BRCA	CSK	-0.275	6.38e-18
BRCA	CST7	-0.581	4.28e-87
BRCA	CSTA	-0.346	4.38e-28
BRCA	CTLA4	-0.428	1.05e-43
BRCA	CTSB	-0.258	5.59e-16
BRCA	CTSC	-0.349	1.34e-28
BRCA	CTSD	-0.202	3.01e-10
BRCA	CTSL1	-0.231	6.01e-13
BRCA	CTSS	-0.382	2.31e-34
BRCA	CTSW	-0.51	3.29e-64
BRCA	CTSZ	-0.301	2.20e-21
BRCA	CX3CR1	-0.275	5.21e-18
BRCA	CXCL10	-0.271	2.00e-17
BRCA	CXCL11	-0.296	1.07e-20
BRCA	CXCL1	-0.408	2.21e-39
BRCA	CXCL3	-0.36	1.96e-30
BRCA	CXCL5	-0.304	1.03e-21
BRCA	CXCL9	-0.42	6.94e-42
BRCA	CXCR1	-0.215	1.99e-11
BRCA	CXCR2	-0.37	3.02e-32
BRCA	CXCR4	-0.326	4.79e-25
BRCA	CXCR6	-0.538	1.29e-72
BRCA	CYBA	-0.326	4.95e-25
BRCA	CYBB	-0.413	1.47e-40
BRCA	CYLD	-0.246	1.54e-14
BRCA	CYP1B1	-0.422	2.84e-42
BRCA	CYSLTR1	-0.299	3.82e-21
BRCA	CYTH1	-0.244	2.20e-14
BRCA	CYTH4	-0.55	3.73e-76
BRCA	CYTIP	-0.586	9.30e-89
BRCA	DAPP1	-0.299	4.91e-21
BRCA	DEF6	-0.305	6.01e-22
BRCA	DERL3	-0.385	7.20e-35
BRCA	DFNA5	-0.365	2.22e-31
BRCA	DGKA	-0.407	3.00e-39
BRCA	DNAJC5B	-0.259	4.40e-16
BRCA	DOCK10	-0.356	1.02e-29
BRCA	DOCK2	-0.541	2.19e-73
BRCA	DOCK8	-0.479	1.05e-55
BRCA	DOK3	-0.399	1.22e-37
BRCA	DPEP2	-0.535	1.30e-71
BRCA	DPYD	-0.448	3.90e-48
BRCA	DSE	-0.399	9.61e-38
BRCA	DUSP2	-0.356	9.04e-30
BRCA	DUSP6	-0.266	6.83e-17
BRCA	EBI3	-0.543	5.09e-74
BRCA	EFHD2	-0.347	2.44e-28
BRCA	EHD4	-0.276	4.04e-18
BRCA	EMILIN2	-0.436	2.06e-45
BRCA	EMR2	-0.366	1.73e-31
BRCA	EMR3	-0.34	3.46e-27
BRCA	ENTPD1	-0.369	4.43e-32
BRCA	EOMES	-0.519	1.25e-66
BRCA	EREG	-0.243	3.23e-14
BRCA	ERICH1	-0.206	1.57e-10
BRCA	EVI2A	-0.515	1.40e-65
BRCA	EVI2B	-0.535	1.93e-71
BRCA	FABP5	-0.276	4.58e-18
BRCA	FAIM3	-0.284	4.74e-19
BRCA	FAM101B	-0.225	2.28e-12
BRCA	FAM113B	-0.326	4.82e-25
BRCA	FAM129C	-0.471	1.33e-53
BRCA	FAM26F	-0.44	2.48e-46
BRCA	FAM49A	-0.466	1.50e-52
BRCA	FAM65B	-0.49	1.73e-58
BRCA	FASLG	-0.458	1.60e-50
BRCA	FAS	-0.515	2.13e-65
BRCA	FCAR	-0.228	1.20e-12
BRCA	FCER1A	-0.447	8.25e-48
BRCA	FCGR2A	-0.307	3.09e-22
BRCA	FCGR2B	-0.388	1.62e-35
BRCA	FCGR2C	-0.35	8.19e-29
BRCA	FCN1	-0.489	2.59e-58
BRCA	FCRL1	-0.494	1.53e-59
BRCA	FCRL2	-0.512	9.57e-65
BRCA	FCRL3	-0.513	7.81e-65
BRCA	FCRL5	-0.489	2.32e-58
BRCA	FCRLA	-0.543	6.01e-74
BRCA	FDX1	-0.238	9.36e-14
BRCA	FERMT3	-0.528	1.70e-69
BRCA	FGFBP2	-0.404	1.16e-38
BRCA	FGL2	-0.519	7.64e-67
BRCA	FGR	-0.57	4.67e-83
BRCA	FKBP11	-0.314	3.44e-23
BRCA	FLI1	-0.607	1.25e-96
BRCA	FLJ10357	-0.295	1.74e-20
BRCA	FLVCR2	-0.242	3.50e-14
BRCA	FMNL1	-0.527	5.27e-69
BRCA	FMNL2	-0.324	1.16e-24
BRCA	FNBP1	-0.369	4.80e-32
BRCA	FOXN2	-0.2	4.71e-10
BRCA	FPR1	-0.404	1.43e-38
BRCA	FPR2	-0.245	1.90e-14
BRCA	FPR3	-0.302	1.73e-21
BRCA	FSCN1	-0.342	1.58e-27
BRCA	FXYD5	-0.322	2.26e-24
BRCA	FYB	-0.481	3.48e-56
BRCA	FYN	-0.538	1.58e-72
BRCA	GBP1	-0.374	6.63e-33
BRCA	GBP5	-0.39	6.89e-36
BRCA	GGTA1	-0.576	3.51e-85
BRCA	GIMAP2	-0.431	2.95e-44
BRCA	GIMAP4	-0.572	1.06e-83
BRCA	GIMAP5	-0.641	3.48e-111
BRCA	GIMAP6	-0.539	7.36e-73
BRCA	GIMAP7	-0.609	1.71e-97
BRCA	GLIPR1	-0.451	6.23e-49
BRCA	GLIPR2	-0.486	1.64e-57
BRCA	GLIS3	-0.243	2.66e-14
BRCA	GLT1D1	-0.484	6.14e-57
BRCA	GM2A	-0.289	9.37e-20
BRCA	GMFG	-0.641	3.81e-111
BRCA	GMIP	-0.334	3.44e-26
BRCA	GNA15	-0.229	9.55e-13
BRCA	GNG2	-0.518	1.95e-66
BRCA	GNG7	-0.226	1.90e-12
BRCA	GNLY	-0.453	2.78e-49
BRCA	GPR109B	-0.219	8.93e-12
BRCA	GPR114	-0.53	3.98e-70
BRCA	GPR132	-0.427	1.76e-43
BRCA	GPR15	-0.389	8.43e-36
BRCA	GPR171	-0.547	2.60e-75
BRCA	GPR183	-0.535	1.90e-71
BRCA	GPR18	-0.482	2.01e-56
BRCA	GPR65	-0.424	8.15e-43
BRCA	GPR84	-0.23	7.19e-13
BRCA	GPSM3	-0.512	8.75e-65
BRCA	GSN	-0.51	5.83e-64
BRCA	GZMA	-0.553	3.33e-77
BRCA	GZMB	-0.443	7.04e-47
BRCA	GZMH	-0.503	4.04e-62
BRCA	GZMK	-0.574	1.69e-84
BRCA	GZMM	-0.558	4.25e-79
BRCA	H6PD	-0.348	1.63e-28
BRCA	HAVCR2	-0.378	1.28e-33
BRCA	HBEGF	-0.316	1.79e-23
BRCA	HCK	-0.435	3.86e-45
BRCA	HCLS1	-0.585	1.54e-88
BRCA	HCST	-0.573	5.74e-84
BRCA	HECA	-0.22	6.86e-12
BRCA	HK3	-0.267	6.08e-17
BRCA	HLA-DOB	-0.48	5.49e-56
BRCA	HLA-DPA1	-0.502	9.47e-62
BRCA	HLA-DQA1	-0.429	8.52e-44
BRCA	HLA-DQB1	-0.431	3.44e-44
BRCA	HLA-G	-0.216	1.57e-11
BRCA	HLX	-0.436	2.07e-45
BRCA	HMHA1	-0.284	4.33e-19
BRCA	HMOX1	-0.218	9.99e-12
BRCA	HS3ST3B1	-0.33	1.51e-25
BRCA	HVCN1	-0.546	6.27e-75
BRCA	ICAM2	-0.565	2.22e-81
BRCA	ICAM3	-0.421	3.95e-42
BRCA	ICOS	-0.427	1.57e-43
BRCA	IDO1	-0.364	3.08e-31
BRCA	IER5	-0.207	1.12e-10
BRCA	IFI16	-0.559	3.29e-79
BRCA	IFNAR2	-0.422	2.78e-42
BRCA	IFNGR1	-0.431	3.40e-44
BRCA	IFNG	-0.39	8.11e-36
BRCA	IGSF6	-0.364	3.40e-31
BRCA	IKBIP	-0.286	2.26e-19
BRCA	IKZF1	-0.569	9.11e-83
BRCA	IKZF2	-0.232	3.98e-13
BRCA	IL10RA	-0.563	1.00e-80
BRCA	IL12B	-0.456	4.31e-50
BRCA	IL15	-0.44	2.81e-46
BRCA	IL16	-0.61	3.84e-98
BRCA	IL18RAP	-0.539	1.04e-72
BRCA	IL1B	-0.286	2.26e-19
BRCA	IL23A	-0.284	4.27e-19
BRCA	IL27RA	-0.419	1.14e-41
BRCA	IL2RA	-0.404	1.33e-38
BRCA	IL2RB	-0.465	3.36e-52
BRCA	IL2RG	-0.554	1.70e-77
BRCA	IL32	-0.436	2.09e-45
BRCA	IL3RA	-0.555	6.45e-78
BRCA	IL4R	-0.477	3.88e-55
BRCA	IL6R	-0.337	9.89e-27
BRCA	IL6	-0.441	1.53e-46
BRCA	IL7R	-0.519	7.60e-67
BRCA	INPP5D	-0.617	6.65e-101
BRCA	IRAK2	-0.346	3.53e-28
BRCA	IRF1	-0.383	1.30e-34
BRCA	IRF4	-0.54	5.50e-73
BRCA	IRF5	-0.244	2.17e-14
BRCA	IRF8	-0.558	4.26e-79
BRCA	ISG20	-0.226	1.80e-12
BRCA	ITGA4	-0.39	7.47e-36
BRCA	ITGAL	-0.409	1.13e-39
BRCA	ITGAM	-0.359	3.11e-30
BRCA	ITGAX	-0.439	4.06e-46
BRCA	ITGB2	-0.483	7.56e-57
BRCA	ITGB7	-0.435	3.20e-45
BRCA	ITK	-0.558	6.50e-79
BRCA	JAK1	-0.247	1.20e-14
BRCA	JAK3	-0.61	4.74e-98
BRCA	JUN	-0.318	9.03e-24
BRCA	KBTBD8	-0.43	4.35e-44
BRCA	KCNJ2	-0.284	4.32e-19
BRCA	KCTD12	-0.528	1.96e-69
BRCA	KIAA0125	-0.481	2.50e-56
BRCA	KIAA1949	-0.434	7.18e-45
BRCA	KIR2DL3	-0.285	3.39e-19
BRCA	KIR2DL4	-0.283	5.35e-19
BRCA	KIR3DL1	-0.307	3.46e-22
BRCA	KLF12	-0.227	1.49e-12
BRCA	KLF6	-0.31	1.17e-22
BRCA	KLHL14	-0.307	3.09e-22
BRCA	KLHL6	-0.534	2.47e-71
BRCA	KLRB1	-0.614	1.25e-99
BRCA	KLRD1	-0.472	5.74e-54
BRCA	KLRF1	-0.433	8.39e-45
BRCA	KLRG1	-0.511	1.64e-64
BRCA	KLRK1	-0.572	1.24e-83
BRCA	KYNU	-0.294	2.19e-20
BRCA	L3MBTL4	-0.363	6.22e-31
BRCA	LAG3	-0.273	9.17e-18
BRCA	LAPTM5	-0.456	6.21e-50
BRCA	LAT2	-0.456	5.16e-50
BRCA	LCK	-0.545	1.12e-74
BRCA	LCP1	-0.425	5.20e-43
BRCA	LCP2	-0.502	5.64e-62
BRCA	LEF1	-0.235	2.06e-13
BRCA	LIF	-0.388	1.48e-35
BRCA	LILRA1	-0.4	6.94e-38
BRCA	LILRA2	-0.222	4.40e-12
BRCA	LILRA6	-0.277	3.69e-18
BRCA	LILRB1	-0.435	2.96e-45
BRCA	LILRB2	-0.418	1.55e-41
BRCA	LILRB3	-0.396	4.33e-37
BRCA	LOC283663	-0.326	5.62e-25
BRCA	LPCAT2	-0.41	6.10e-40
BRCA	LPXN	-0.502	7.71e-62
BRCA	LRMP	-0.615	4.34e-100
BRCA	LRRC8C	-0.42	6.01e-42
BRCA	LRRN3	-0.405	6.60e-39
BRCA	LSP1	-0.562	2.94e-80
BRCA	LST1	-0.55	2.53e-76
BRCA	LTA	-0.443	5.71e-47
BRCA	LTB	-0.484	4.30e-57
BRCA	LY75	-0.333	5.33e-26
BRCA	LY96	-0.557	1.68e-78
BRCA	LY9	-0.601	2.88e-94
BRCA	LYN	-0.442	1.18e-46
BRCA	MAFB	-0.46	4.59e-51
BRCA	MAF	-0.51	3.51e-64
BRCA	MAP3K8	-0.324	1.06e-24
BRCA	MAP4K1	-0.533	5.54e-71
BRCA	MARCH1	-0.283	5.32e-19
BRCA	MARCKS	-0.263	1.69e-16
BRCA	MBNL1	-0.317	1.21e-23
BRCA	MBP	-0.264	1.30e-16
BRCA	MCL1	-0.253	2.43e-15
BRCA	MCOLN2	-0.333	5.16e-26
BRCA	MCTP2	-0.442	8.72e-47
BRCA	MEFV	-0.335	1.91e-26
BRCA	MEI1	-0.561	5.52e-80
BRCA	MFNG	-0.649	5.46e-115
BRCA	MGC29506	-0.379	6.92e-34
BRCA	MIR155HG	-0.431	2.40e-44
BRCA	MMP14	-0.222	4.23e-12
BRCA	MMP19	-0.459	1.10e-50
BRCA	MNDA	-0.455	1.06e-49
BRCA	MOBKL2A	-0.298	5.92e-21
BRCA	MPEG1	-0.5	3.20e-61
BRCA	MS4A1	-0.528	2.83e-69
BRCA	MS4A6A	-0.503	3.23e-62
BRCA	MS4A7	-0.259	4.49e-16
BRCA	MSC	-0.494	1.47e-59
BRCA	MTHFD1L	-0.231	5.80e-13
BRCA	MX2	-0.26	3.34e-16
BRCA	MYO1F	-0.558	4.39e-79
BRCA	MYO1G	-0.462	1.64e-51
BRCA	N4BP2L1	-0.235	2.09e-13
BRCA	NAGK	-0.212	3.84e-11
BRCA	NCF2	-0.368	6.84e-32
BRCA	NCF4	-0.568	3.05e-82
BRCA	NCKAP1L	-0.496	2.54e-60
BRCA	NCR3	-0.51	4.93e-64
BRCA	NCRNA00158	-0.269	3.31e-17
BRCA	NECAP2	-0.433	7.60e-45
BRCA	NEK6	-0.24	6.55e-14
BRCA	NEURL3	-0.286	2.25e-19
BRCA	NFAM1	-0.427	1.90e-43
BRCA	NFATC2	-0.266	6.74e-17
BRCA	NFKB1	-0.265	8.75e-17
BRCA	NFKBID	-0.224	2.55e-12
BRCA	NKG7	-0.544	3.08e-74
BRCA	NLRC3	-0.427	1.69e-43
BRCA	NLRC5	-0.387	2.96e-35
BRCA	NLRP7	-0.207	1.07e-10
BRCA	NMI	-0.323	1.47e-24
BRCA	NPL	-0.311	9.30e-23
BRCA	NR3C1	-0.287	1.64e-19
BRCA	NR4A3	-0.417	3.06e-41
BRCA	NRBF2	-0.275	5.91e-18
BRCA	NRP1	-0.354	1.56e-29
BRCA	NRP2	-0.308	2.53e-22
BRCA	OBFC2A	-0.454	1.95e-49
BRCA	OSM	-0.233	3.45e-13
BRCA	OSTM1	-0.234	2.89e-13
BRCA	P2RX5	-0.345	5.39e-28
BRCA	P2RY13	-0.493	1.72e-59
BRCA	P2RY8	-0.564	5.20e-81
BRCA	PARP8	-0.328	3.24e-25
BRCA	PARVG	-0.539	1.13e-72
BRCA	PATL2	-0.38	4.85e-34
BRCA	PDCD1LG2	-0.474	1.63e-54
BRCA	PDE4B	-0.278	2.69e-18
BRCA	PELI1	-0.311	8.81e-23
BRCA	PHACTR1	-0.265	1.07e-16
BRCA	PHC2	-0.244	2.48e-14
BRCA	PI3	-0.348	1.97e-28
BRCA	PICALM	-0.227	1.34e-12
BRCA	PID1	-0.398	2.05e-37
BRCA	PIK3CD	-0.621	1.33e-102
BRCA	PIK3IP1	-0.335	2.37e-26
BRCA	PIK3R5	-0.49	1.75e-58
BRCA	PILRA	-0.306	5.22e-22
BRCA	PIM1	-0.386	4.23e-35
BRCA	PIM2	-0.362	9.28e-31
BRCA	PIP4K2A	-0.285	3.12e-19
BRCA	PLA2G7	-0.258	6.38e-16
BRCA	PLAUR	-0.206	1.34e-10
BRCA	PLD1	-0.39	8.17e-36
BRCA	PLD3	-0.217	1.27e-11
BRCA	PLEKHA2	-0.339	5.90e-27
BRCA	PLEK	-0.494	1.14e-59
BRCA	PLXNC1	-0.292	4.01e-20
BRCA	PNOC	-0.523	6.82e-68
BRCA	POU2AF1	-0.521	3.12e-67
BRCA	POU2F2	-0.53	3.94e-70
BRCA	PPM1F	-0.396	4.95e-37
BRCA	PPM1M	-0.367	1.28e-31
BRCA	PRAM1	-0.468	5.13e-53
BRCA	PRDM1	-0.505	8.13e-63
BRCA	PRDM2	-0.237	1.48e-13
BRCA	PRF1	-0.554	1.10e-77
BRCA	PRICKLE1	-0.331	8.06e-26
BRCA	PRKCH	-0.331	1.11e-25
BRCA	PRKCQ	-0.537	2.83e-72
BRCA	PROK2	-0.262	2.16e-16
BRCA	PTAFR	-0.406	5.16e-39
BRCA	PTGDR	-0.548	1.33e-75
BRCA	PTGER2	-0.304	8.20e-22
BRCA	PTGS2	-0.376	2.89e-33
BRCA	PTPN22	-0.459	9.64e-51
BRCA	PTPN7	-0.551	1.47e-76
BRCA	PTPRCAP	-0.544	2.21e-74
BRCA	PTPRC	-0.507	2.31e-63
BRCA	PTPRE	-0.361	1.45e-30
BRCA	PTPRO	-0.279	2.02e-18
BRCA	PTX3	-0.432	1.91e-44
BRCA	PVRIG	-0.411	4.69e-40
BRCA	PYHIN1	-0.535	1.82e-71
BRCA	QPCT	-0.218	1.16e-11
BRCA	RAB37	-0.253	2.45e-15
BRCA	RAB8B	-0.35	7.68e-29
BRCA	RAC2	-0.551	1.73e-76
BRCA	RALB	-0.262	2.19e-16
BRCA	RAP2B	-0.295	1.62e-20
BRCA	RAPGEF1	-0.3	2.87e-21
BRCA	RASA3	-0.458	1.54e-50
BRCA	RASAL3	-0.587	3.02e-89
BRCA	RASGRP2	-0.596	2.44e-92
BRCA	RASGRP3	-0.354	2.22e-29
BRCA	RASGRP4	-0.417	2.85e-41
BRCA	RASSF2	-0.488	4.36e-58
BRCA	RASSF4	-0.423	1.34e-42
BRCA	RASSF5	-0.464	6.16e-52
BRCA	RBMS1	-0.383	1.58e-34
BRCA	RCBTB2	-0.529	1.31e-69
BRCA	RCSD1	-0.55	2.06e-76
BRCA	RECK	-0.379	7.01e-34
BRCA	RELB	-0.381	2.88e-34
BRCA	RELT	-0.27	2.72e-17
BRCA	RFTN1	-0.497	1.45e-60
BRCA	RGL4	-0.52	5.39e-67
BRCA	RGS18	-0.528	2.77e-69
BRCA	RGS19	-0.257	7.30e-16
BRCA	RGS1	-0.361	1.19e-30
BRCA	RHOG	-0.4	6.67e-38
BRCA	RILPL2	-0.295	1.44e-20
BRCA	RNASE2	-0.255	1.36e-15
BRCA	RNASE6	-0.523	5.94e-68
BRCA	RNF125	-0.283	5.15e-19
BRCA	RNF166	-0.38	4.56e-34
BRCA	RNF19B	-0.287	1.72e-19
BRCA	RORA	-0.242	4.16e-14
BRCA	RUNX2	-0.259	4.52e-16
BRCA	RUNX3	-0.512	1.07e-64
BRCA	S100A12	-0.283	5.69e-19
BRCA	S100A9	-0.312	7.56e-23
BRCA	S1PR4	-0.594	7.35e-92
BRCA	S1PR5	-0.224	2.55e-12
BRCA	SAMD3	-0.56	1.29e-79
BRCA	SAMD9L	-0.303	1.33e-21
BRCA	SAMHD1	-0.307	3.15e-22
BRCA	SAMSN1	-0.456	4.67e-50
BRCA	SASH3	-0.57	3.61e-83
BRCA	SEL1L3	-0.39	7.50e-36
BRCA	SELL	-0.489	2.03e-58
BRCA	SELPLG	-0.549	4.62e-76
BRCA	SEMA4D	-0.238	9.40e-14
BRCA	SEPT1	-0.314	2.83e-23
BRCA	SEPT6	-0.309	1.58e-22
BRCA	SERPINB9	-0.47	1.63e-53
BRCA	SFMBT2	-0.226	1.61e-12
BRCA	SH2B3	-0.388	1.81e-35
BRCA	SH2D2A	-0.356	1.01e-29
BRCA	SH3BP5	-0.231	5.93e-13
BRCA	SIGLEC1	-0.249	6.37e-15
BRCA	SKAP2	-0.297	8.15e-21
BRCA	SLAMF1	-0.567	4.22e-82
BRCA	SLAMF7	-0.497	1.55e-60
BRCA	SLAMF8	-0.403	2.05e-38
BRCA	SLA	-0.525	2.18e-68
BRCA	SLC15A3	-0.396	5.35e-37
BRCA	SLC25A37	-0.269	2.83e-17
BRCA	SLC2A3	-0.413	1.90e-40
BRCA	SLC2A6	-0.29	6.07e-20
BRCA	SLC31A2	-0.348	1.56e-28
BRCA	SLC43A3	-0.296	9.73e-21
BRCA	SLCO3A1	-0.33	1.57e-25
BRCA	SLFN5	-0.32	4.15e-24
BRCA	SMAP2	-0.248	8.46e-15
BRCA	SOCS1	-0.457	2.85e-50
BRCA	SOD2	-0.394	1.29e-36
BRCA	SP110	-0.211	4.96e-11
BRCA	SP140L	-0.272	1.45e-17
BRCA	SPI1	-0.478	1.46e-55
BRCA	SPIB	-0.51	4.04e-64
BRCA	SPRED1	-0.267	5.48e-17
BRCA	ST8SIA4	-0.393	1.79e-36
BRCA	STAB1	-0.46	4.50e-51
BRCA	STAMBPL1	-0.446	1.20e-47
BRCA	STAP1	-0.456	6.70e-50
BRCA	STAT4	-0.553	2.97e-77
BRCA	STAT5A	-0.357	5.63e-30
BRCA	STK10	-0.452	4.88e-49
BRCA	STK17A	-0.399	1.15e-37
BRCA	STK17B	-0.426	3.48e-43
BRCA	STK40	-0.293	2.75e-20
BRCA	STX11	-0.484	5.87e-57
BRCA	SUN2	-0.32	3.99e-24
BRCA	SWAP70	-0.238	9.75e-14
BRCA	SYK	-0.291	4.95e-20
BRCA	SYTL3	-0.256	1.17e-15
BRCA	TAGAP	-0.521	3.30e-67
BRCA	TANK	-0.232	4.42e-13
BRCA	TAP1	-0.242	4.26e-14
BRCA	TAP2	-0.263	1.58e-16
BRCA	TBC1D10C	-0.577	1.10e-85
BRCA	TBX21	-0.547	3.30e-75
BRCA	TBXAS1	-0.433	1.19e-44
BRCA	TCF7	-0.484	4.12e-57
BRCA	TCL1A	-0.506	5.05e-63
BRCA	TFEC	-0.384	1.03e-34
BRCA	TFPI2	-0.324	1.28e-24
BRCA	TGFA	-0.223	3.68e-12
BRCA	TGFB1	-0.436	1.66e-45
BRCA	TIFAB	-0.486	1.67e-57
BRCA	TIGIT	-0.477	3.13e-55
BRCA	TIMP2	-0.325	6.78e-25
BRCA	TK2	-0.237	1.40e-13
BRCA	TLR10	-0.531	2.40e-70
BRCA	TLR1	-0.35	7.74e-29
BRCA	TLR2	-0.362	6.64e-31
BRCA	TLR4	-0.452	4.88e-49
BRCA	TLR8	-0.468	5.09e-53
BRCA	TM6SF1	-0.201	4.21e-10
BRCA	TM7SF4	-0.217	1.29e-11
BRCA	TMC8	-0.581	4.00e-87
BRCA	TMEM149	-0.421	3.82e-42
BRCA	TMEM156	-0.457	3.57e-50
BRCA	TMEM71	-0.523	8.26e-68
BRCA	TMIGD2	-0.492	5.15e-59
BRCA	TNFAIP3	-0.507	3.07e-63
BRCA	TNFAIP6	-0.233	3.16e-13
BRCA	TNFAIP8	-0.481	3.18e-56
BRCA	TNFRSF17	-0.519	1.36e-66
BRCA	TNFRSF1B	-0.636	4.33e-109
BRCA	TNFRSF4	-0.368	6.37e-32
BRCA	TNFRSF9	-0.398	1.75e-37
BRCA	TNFSF13B	-0.362	8.62e-31
BRCA	TNFSF8	-0.401	3.95e-38
BRCA	TNIP1	-0.297	8.52e-21
BRCA	TNIP3	-0.417	2.35e-41
BRCA	TRADD	-0.293	2.81e-20
BRCA	TRAF1	-0.503	5.00e-62
BRCA	TRAF3IP3	-0.527	4.20e-69
BRCA	TRAM2	-0.226	1.58e-12
BRCA	TRAT1	-0.546	7.39e-75
BRCA	TREM2	-0.278	2.76e-18
BRCA	TRIM38	-0.217	1.30e-11
BRCA	TRIM69	-0.351	6.38e-29
BRCA	TRPV2	-0.492	3.43e-59
BRCA	TTYH2	-0.337	1.07e-26
BRCA	TYMP	-0.288	1.47e-19
BRCA	UCP2	-0.21	6.09e-11
BRCA	UPP1	-0.303	1.35e-21
BRCA	VASP	-0.217	1.42e-11
BRCA	VCAN	-0.275	5.77e-18
BRCA	VNN2	-0.48	4.77e-56
BRCA	VPREB3	-0.394	9.97e-37
BRCA	WAS	-0.571	2.09e-83
BRCA	WIPF1	-0.552	5.39e-77
BRCA	WNT10A	-0.497	1.83e-60
BRCA	WNT5A	-0.209	6.88e-11
BRCA	XAF1	-0.254	1.87e-15
BRCA	XCL1	-0.471	1.43e-53
BRCA	ZAP70	-0.525	1.46e-68
BRCA	ZBED2	-0.354	2.18e-29
BRCA	ZBP1	-0.379	8.04e-34
BRCA	ZC3H12C	-0.348	1.68e-28
BRCA	ZEB2	-0.506	4.40e-63
BRCA	ZFP36L2	-0.467	1.47e-52
CESC	ACAP1	-0.48	4.03e-17
CESC	ACP5	-0.309	1.90e-07
CESC	ADAM12	-0.224	1.88e-04
CESC	ADAM19	-0.305	2.66e-07
CESC	ADAP2	-0.292	9.50e-07
CESC	AIF1	-0.381	7.73e-11
CESC	AIM2	-0.269	6.33e-06
CESC	AKNA	-0.354	1.79e-09
CESC	ALOX5	-0.311	1.49e-07
CESC	AMICA1	-0.518	4.17e-20
CESC	AMPD1	-0.425	2.21e-13
CESC	AMPD3	-0.254	2.11e-05
CESC	ANKRD44	-0.248	3.39e-05
CESC	APBB1IP	-0.427	1.60e-13
CESC	APOBEC3A	-0.222	2.16e-04
CESC	APOBEC3G	-0.27	6.10e-06
CESC	ARHGAP15	-0.507	3.01e-19
CESC	ARHGAP25	-0.451	4.24e-15
CESC	ARHGAP30	-0.445	1.19e-14
CESC	ARHGAP9	-0.482	2.97e-17
CESC	ATP8B2	-0.248	3.53e-05
CESC	BANK1	-0.281	2.43e-06
CESC	BATF3	-0.257	1.69e-05
CESC	BATF	-0.363	6.38e-10
CESC	BCL11B	-0.284	1.85e-06
CESC	BCL2A1	-0.395	1.19e-11
CESC	BIN2	-0.348	3.48e-09
CESC	BLK	-0.51	1.84e-19
CESC	BTLA	-0.434	5.97e-14
CESC	C10orf54	-0.315	1.03e-07
CESC	C11orf21	-0.474	9.86e-17
CESC	C13orf18	-0.437	3.92e-14
CESC	C1orf162	-0.38	8.38e-11
CESC	C1orf38	-0.346	4.46e-09
CESC	C5orf20	-0.452	3.88e-15
CESC	C5orf56	-0.257	1.65e-05
CESC	CARD11	-0.309	1.84e-07
CESC	CASP1	-0.244	4.55e-05
CESC	CCDC88B	-0.239	6.43e-05
CESC	CCL13	-0.331	2.09e-08
CESC	CCL17	-0.264	9.89e-06
CESC	CCL19	-0.438	3.40e-14
CESC	CCL22	-0.396	1.15e-11
CESC	CCL24	-0.232	1.10e-04
CESC	CCL4	-0.34	7.86e-09
CESC	CCL5	-0.409	2.08e-12
CESC	CCL8	-0.214	3.72e-04
CESC	CCND2	-0.372	2.09e-10
CESC	CCR1	-0.362	6.91e-10
CESC	CCR2	-0.485	1.61e-17
CESC	CCR3	-0.238	6.90e-05
CESC	CCR5	-0.447	7.56e-15
CESC	CCR7	-0.503	6.50e-19
CESC	CCRL2	-0.415	9.02e-13
CESC	CD19	-0.523	1.47e-20
CESC	CD1B	-0.274	4.46e-06
CESC	CD1C	-0.27	5.99e-06
CESC	CD1D	-0.311	1.53e-07
CESC	CD1E	-0.24	6.32e-05
CESC	CD209	-0.345	5.03e-09
CESC	CD244	-0.341	7.04e-09
CESC	CD247	-0.372	2.27e-10
CESC	CD274	-0.309	1.95e-07
CESC	CD27	-0.483	2.41e-17
CESC	CD2	-0.425	2.25e-13
CESC	CD300A	-0.312	1.43e-07
CESC	CD37	-0.485	1.73e-17
CESC	CD38	-0.389	2.79e-11
CESC	CD3D	-0.406	2.88e-12
CESC	CD3E	-0.444	1.32e-14
CESC	CD3G	-0.415	8.25e-13
CESC	CD40	-0.285	1.63e-06
CESC	CD48	-0.451	4.24e-15
CESC	CD52	-0.411	1.59e-12
CESC	CD53	-0.451	4.29e-15
CESC	CD5	-0.45	5.51e-15
CESC	CD69	-0.412	1.28e-12
CESC	CD6	-0.437	3.54e-14
CESC	CD79A	-0.581	4.77e-26
CESC	CD79B	-0.519	3.30e-20
CESC	CD7	-0.367	3.90e-10
CESC	CD80	-0.346	4.21e-09
CESC	CD84	-0.35	2.89e-09
CESC	CD86	-0.407	2.48e-12
CESC	CD8A	-0.377	1.17e-10
CESC	CD8B	-0.23	1.27e-04
CESC	CD96	-0.383	5.98e-11
CESC	CD97	-0.276	3.56e-06
CESC	CDK6	-0.219	2.67e-04
CESC	CECR1	-0.406	3.00e-12
CESC	CELF2	-0.442	1.87e-14
CESC	CFLAR	-0.284	1.77e-06
CESC	CFP	-0.48	3.88e-17
CESC	CHI3L1	-0.282	2.25e-06
CESC	CHST11	-0.319	6.91e-08
CESC	CHST12	-0.238	7.10e-05
CESC	CHST2	-0.271	5.40e-06
CESC	CISH	-0.224	1.88e-04
CESC	CLC	-0.224	1.97e-04
CESC	CLEC10A	-0.435	5.08e-14
CESC	CLEC4A	-0.379	9.86e-11
CESC	CLEC4E	-0.499	1.29e-18
CESC	CLEC5A	-0.279	2.93e-06
CESC	CLEC7A	-0.354	1.69e-09
CESC	CLECL1	-0.368	3.60e-10
CESC	CLIC2	-0.3	4.56e-07
CESC	CMPK2	-0.261	1.21e-05
CESC	CORO1A	-0.414	9.51e-13
CESC	COTL1	-0.249	3.16e-05
CESC	CPNE5	-0.456	2.11e-15
CESC	CPVL	-0.209	5.23e-04
CESC	CR1	-0.354	1.72e-09
CESC	CRTAM	-0.355	1.66e-09
CESC	CSF1R	-0.361	8.21e-10
CESC	CSF1	-0.241	5.73e-05
CESC	CSF2RA	-0.206	6.27e-04
CESC	CSF2RB	-0.529	4.78e-21
CESC	CSF3R	-0.427	1.70e-13
CESC	CST7	-0.481	3.50e-17
CESC	CTLA4	-0.449	6.00e-15
CESC	CTSD	-0.201	8.53e-04
CESC	CTSL1	-0.218	2.83e-04
CESC	CTSS	-0.263	1.08e-05
CESC	CTSW	-0.29	1.05e-06
CESC	CX3CR1	-0.256	1.83e-05
CESC	CXCL10	-0.316	9.36e-08
CESC	CXCL11	-0.361	8.22e-10
CESC	CXCL9	-0.392	1.91e-11
CESC	CXCR1	-0.294	7.64e-07
CESC	CXCR2	-0.265	8.77e-06
CESC	CXCR4	-0.346	4.40e-09
CESC	CXCR6	-0.402	5.14e-12
CESC	CYBB	-0.392	1.82e-11
CESC	CYLD	-0.208	5.46e-04
CESC	CYSLTR1	-0.287	1.47e-06
CESC	CYTH4	-0.455	2.51e-15
CESC	CYTIP	-0.514	7.58e-20
CESC	DDX60L	-0.245	4.14e-05
CESC	DERL3	-0.223	2.09e-04
CESC	DNAJC5B	-0.242	5.27e-05
CESC	DOCK10	-0.317	8.92e-08
CESC	DOCK2	-0.461	8.71e-16
CESC	DOCK8	-0.352	2.25e-09
CESC	DOK3	-0.442	1.77e-14
CESC	DPEP2	-0.361	7.75e-10
CESC	DTX3L	-0.205	6.59e-04
CESC	EBI3	-0.418	5.57e-13
CESC	EMILIN2	-0.207	5.83e-04
CESC	EMR2	-0.32	6.39e-08
CESC	EMR3	-0.256	1.89e-05
CESC	ENTPD1	-0.382	6.72e-11
CESC	EOMES	-0.355	1.57e-09
CESC	EVI2A	-0.455	2.50e-15
CESC	EVI2B	-0.485	1.76e-17
CESC	EVL	-0.266	8.18e-06
CESC	FAIM3	-0.404	3.67e-12
CESC	FAM113B	-0.445	1.09e-14
CESC	FAM129C	-0.396	1.04e-11
CESC	FAM46C	-0.421	3.53e-13
CESC	FAM49A	-0.236	8.10e-05
CESC	FAM65B	-0.417	6.50e-13
CESC	FASLG	-0.321	5.65e-08
CESC	FBXO6	-0.292	8.96e-07
CESC	FCAR	-0.235	8.56e-05
CESC	FCGR2A	-0.306	2.58e-07
CESC	FCGR2B	-0.39	2.48e-11
CESC	FCGR2C	-0.386	4.01e-11
CESC	FCGR3B	-0.256	1.84e-05
CESC	FCN1	-0.41	1.67e-12
CESC	FCRL1	-0.356	1.42e-09
CESC	FCRL2	-0.415	8.40e-13
CESC	FCRL3	-0.472	1.43e-16
CESC	FCRL5	-0.559	8.44e-24
CESC	FCRLA	-0.505	4.20e-19
CESC	FERMT3	-0.421	3.49e-13
CESC	FFAR2	-0.258	1.58e-05
CESC	FGD3	-0.379	9.64e-11
CESC	FGL2	-0.424	2.54e-13
CESC	FGR	-0.429	1.17e-13
CESC	FKBP11	-0.307	2.37e-07
CESC	FLI1	-0.437	3.49e-14
CESC	FLVCR2	-0.26	1.35e-05
CESC	FMNL1	-0.402	5.24e-12
CESC	FNBP1	-0.25	2.94e-05
CESC	FPR1	-0.391	2.12e-11
CESC	FPR2	-0.343	5.99e-09
CESC	FPR3	-0.357	1.23e-09
CESC	FYB	-0.409	1.86e-12
CESC	FYN	-0.404	3.66e-12
CESC	GBP1	-0.278	3.08e-06
CESC	GBP5	-0.355	1.54e-09
CESC	GGTA1	-0.302	3.78e-07
CESC	GIMAP2	-0.312	1.42e-07
CESC	GIMAP4	-0.448	6.49e-15
CESC	GIMAP5	-0.46	1.08e-15
CESC	GIMAP6	-0.429	1.14e-13
CESC	GIMAP7	-0.463	6.08e-16
CESC	GLIPR1	-0.411	1.51e-12
CESC	GLIPR2	-0.206	6.26e-04
[truncated: 10,604 more rows]
