# Supplementary material for: Comprehensive analyses of tumor immunity: implications for cancer immunotherapy
Source: Genome Biol. 2016 Aug 22;17:174. doi: 10.1186/s13059-016-1028-7 (PMC4993001; doi:10.1186/s13059-016-1028-7)
Supplement: Additional file 3: Table S2. — Immune infiltration estimation. (XLSX 2364 kb) [file 13059_2016_1028_MOESM3_ESM.xlsx]

## Sheet: SI-table1.txt
	B_cell	T_cell.CD4	T_cell.CD8	Neutrophil	Macrophage	DC
TCGA-OR-A5J1-01A	0.109517	0.126832	0.209947	0.110269	0.0665809	0.48924
TCGA-OR-A5J2-01A	0.111422	0.122945	0.213529	0.108902	0.0658204	0.496165
TCGA-OR-A5J3-01A	0.110691	0.117283	0.209806	0.106531	0.0557626	0.489622
TCGA-OR-A5J5-01A	0.106686	0.118828	0.206969	0.106482	0.055488	0.486803
TCGA-OR-A5J6-01A	0.106231	0.125072	0.21235	0.110023	0.0873428	0.506979
TCGA-OR-A5J7-01A	0.113698	0.122772	0.205953	0.106907	0.0543989	0.489903		Beeswarm plots of immune infiltration levels of each cell type in 23 cancer types. To note, the levels of different cell types are not comparable, nor are the levels across different cancer types.
TCGA-OR-A5J8-01A	0.111592	0.148715	0.291756	0.163251	0.190237	0.526755
TCGA-OR-A5J9-01A	0.110107	0.123873	0.217387	0.107177	0.0554394	0.49282
TCGA-OR-A5JA-01A	0.108627	0.121116	0.205696	0.108818	0.0583663	0.491267
TCGA-OR-A5JB-01A	0.11526	0.0727316	0.354388	0.171337	0.0602273	0.529044
TCGA-OR-A5JC-01A	0.106948	0.120467	0.21126	0.109362	0.0578721	0.489428
TCGA-OR-A5JD-01A	0.108378	0.120234	0.214716	0.109427	0.0657286	0.489547
TCGA-OR-A5JE-01A	0.111243	0.121179	0.204987	0.108688	0.0602654	0.491716
TCGA-OR-A5JF-01A	0.109766	0.120723	0.206826	0.1068	0.0576612	0.487153
TCGA-OR-A5JG-01A	0.106434	0.120887	0.205743	0.106684	0.0606914	0.487244
TCGA-OR-A5JI-01A	0.10686	0.122661	0.214348	0.107273	0.0599265	0.486973
TCGA-OR-A5JJ-01A	0.109997	0.123909	0.21413	0.107116	0.0526248	0.497081
TCGA-OR-A5JK-01A	0.115593	0.137057	0.23944	0.114131	0.0765881	0.495827
TCGA-OR-A5JL-01A	0.108107	0.124111	0.215681	0.10709	0.0654495	0.489513
TCGA-OR-A5JM-01A	0.113332	0.118435	0.20528	0.107265	0.0624143	0.485239
TCGA-OR-A5JO-01A	0.122947	0.125651	0.305091	0.118738	0.126501	0.52925
TCGA-OR-A5JP-01A	0.110753	0.121221	0.207066	0.108	0.0602734	0.488467
TCGA-OR-A5JQ-01A	0.119255	0.134571	0.231659	0.11534	0.0790059	0.495645
TCGA-OR-A5JR-01A	0.111164	0.120732	0.218857	0.109169	0.0689644	0.492451
TCGA-OR-A5JS-01A	0.114851	0.117127	0.210741	0.107889	0.0535924	0.493399
TCGA-OR-A5JT-01A	0.115245	0.118994	0.212904	0.109864	0.0609988	0.493549
TCGA-OR-A5JV-01A	0.130861	0.139904	0.22142	0.136237	0.157647	0.498046
TCGA-OR-A5JW-01A	0.112193	0.124675	0.207651	0.107574	0.0643701	0.487744
TCGA-OR-A5JX-01A	0.106569	0.12112	0.211759	0.107634	0.056614	0.490196
TCGA-OR-A5JY-01A	0.115042	0.124487	0.206968	0.111567	0.0648423	0.498916
TCGA-OR-A5JZ-01A	0.117318	0.117408	0.21276	0.112238	0.0715895	0.492418
TCGA-OR-A5K0-01A	0.117734	0.112028	0.208778	0.110437	0.0563631	0.492767
TCGA-OR-A5K1-01A	0.110085	0.120625	0.224141	0.109487	0.055936	0.495795
TCGA-OR-A5K2-01A	0.11566	0.120712	0.204855	0.108756	0.0607495	0.491936
TCGA-OR-A5K3-01A	0.105459	0.119905	0.203964	0.107709	0.0607231	0.487881
TCGA-OR-A5K4-01A	0.111679	0.118689	0.210148	0.108046	0.064384	0.488202
TCGA-OR-A5K5-01A	0.107021	0.121091	0.206247	0.107807	0.0557305	0.490616
TCGA-OR-A5K6-01A	0.108629	0.121396	0.205836	0.108756	0.0650226	0.490534
TCGA-OR-A5K8-01A	0.105813	0.118505	0.207219	0.105042	0.0563199	0.48513
TCGA-OR-A5K9-01A	0.112063	0.118524	0.205507	0.107301	0.0583687	0.487099
TCGA-OR-A5KO-01A	0.109066	0.12505	0.209048	0.104095	0.059318	0.491853
TCGA-OR-A5KT-01A	0.130163	0.139667	0.220023	0.113798	0.097181	0.509268
TCGA-OR-A5KU-01A	0.105063	0.120104	0.214897	0.110973	0.0601687	0.484969
TCGA-OR-A5KV-01A	0.106549	0.118692	0.207444	0.106397	0.0581771	0.483267
TCGA-OR-A5KW-01A	0.106491	0.120729	0.207135	0.106609	0.0590801	0.488412
TCGA-OR-A5KX-01A	0.116118	0.118584	0.209958	0.108998	0.0574293	0.494678
TCGA-OR-A5KY-01A	0.11191	0.12341	0.20735	0.109287	0.065912	0.490227
TCGA-OR-A5KZ-01A	0.107725	0.120008	0.220173	0.110362	0.0620985	0.501811
TCGA-OR-A5L3-01A	0.105105	0.116854	0.202923	0.104758	0.0522285	0.483557
TCGA-OR-A5L4-01A	0.108746	0.121828	0.214733	0.107496	0.0577086	0.49429
TCGA-OR-A5L5-01A	0.112615	0.127771	0.223677	0.108967	0.0733421	0.495544
TCGA-OR-A5L6-01A	0.108328	0.109707	0.23042	0.107675	0.0569725	0.489042
TCGA-OR-A5L8-01A	0.108167	0.118933	0.212568	0.106708	0.0593627	0.485556
TCGA-OR-A5L9-01A	0.104043	0.118999	0.208743	0.105894	0.0524447	0.486132
TCGA-OR-A5LA-01A	0.106641	0.123491	0.217173	0.107031	0.0623543	0.489532
TCGA-OR-A5LB-01A	0.110396	0.121697	0.207652	0.106797	0.058935	0.486432
TCGA-OR-A5LC-01A	0.109947	0.122652	0.206924	0.110099	0.0594344	0.490364
TCGA-OR-A5LD-01A	0.106744	0.117842	0.205595	0.104997	0.0523186	0.484066
TCGA-OR-A5LE-01A	0.109427	0.118737	0.204291	0.105648	0.0508592	0.488129
TCGA-OR-A5LG-01A	0.111477	0.125183	0.207224	0.109744	0.0651878	0.495006
TCGA-OR-A5LH-01A	0.11164	0.122009	0.218415	0.110485	0.063464	0.489386
TCGA-OR-A5LJ-01A	0.111246	0.122963	0.213456	0.10703	0.0582416	0.490777
TCGA-OR-A5LK-01A	0.113367	0.128832	0.222675	0.111858	0.0838767	0.501381
TCGA-OR-A5LL-01A	0.114536	0.11649	0.215082	0.108348	0.0584317	0.489601
TCGA-OR-A5LM-01A	0.106152	0.121969	0.206201	0.109025	0.0572416	0.489495
TCGA-OR-A5LN-01A	0.107032	0.121461	0.220429	0.109176	0.0635534	0.487546
TCGA-OR-A5LO-01A	0.108907	0.120647	0.206865	0.105811	0.0533052	0.490581
TCGA-OR-A5LP-01A	0.112064	0.128439	0.218441	0.114111	0.0801057	0.496343
TCGA-OR-A5LR-01A	0.112078	0.122691	0.210873	0.1099	0.0701001	0.492471
TCGA-OR-A5LS-01A	0.109964	0.122701	0.210726	0.106482	0.0567501	0.489293
TCGA-OR-A5LT-01A	0.107281	0.120448	0.205635	0.107127	0.0624299	0.488731
TCGA-OU-A5PI-01A	0.114512	0.12381	0.212469	0.108623	0.0618378	0.493496
TCGA-P6-A5OF-01A	0.11031	0.124625	0.208615	0.110241	0.0714678	0.493652
TCGA-P6-A5OG-01A	0.134245	0.122437	0.287084	0.178893	0.112639	0.528241
TCGA-PA-A5YG-01A	0.113996	0.128007	0.230629	0.112223	0.0873274	0.499388
TCGA-PK-A5H8-01A	0.107437	0.125634	0.209924	0.111369	0.0722079	0.491488
TCGA-PK-A5H9-01A	0.111702	0.130496	0.218036	0.113737	0.0764306	0.498735
TCGA-PK-A5HA-01A	0.108799	0.119609	0.221642	0.109109	0.104598	0.494674
TCGA-PK-A5HB-01A	0.111064	0.123706	0.208096	0.10991	0.0591909	0.495184
TCGA-2F-A9KO-01A	0.141574	0.151346	0.213906	0.155901	0.0345277	0.517588
TCGA-2F-A9KP-01A	0.0932834	0.0745635	0.128937	0.0737046	0.0161271	0.334085
TCGA-2F-A9KQ-01A	0.0784404	0.0767754	0.145197	0.0745955	0.0435951	0.361551
TCGA-2F-A9KR-01A	0.0989344	0.111038	0.140616	0.0974146	0.0535804	0.339275
TCGA-2F-A9KT-01A	0.0626155	0.0730003	0.224184	0.10221	0.0490592	0.437244
TCGA-2F-A9KW-01A	0.0971307	0.115227	0.123777	0.116092	0.129323	0.417981
TCGA-4Z-AA7M-01A	0.0679578	0.109527	0.127994	0.0683247	0.077661	0.294753
TCGA-4Z-AA7N-01A	0.667448	0.608531	0.092825	0.234703	0	0.789964
TCGA-4Z-AA7O-01A	0.0960131	0.1005	0.172659	0.0984418	0	0.390012
TCGA-4Z-AA7Q-01A	0.118408	0.0973008	0.221905	0.138149	0.0390135	0.550912
TCGA-4Z-AA7R-01A	0.105191	0.0880551	0.136086	0.0753625	0.0341211	0.400089
TCGA-4Z-AA7S-01A	0.111304	0.037912	0.198356	0.0603359	0.0372459	0.326315
TCGA-4Z-AA7W-01A	0.246944	0.077467	0.440084	0.182493	0	0.833374
TCGA-4Z-AA7Y-01A	0.0886942	0.0612101	0.211143	0.0883378	0.0924494	0.384474
TCGA-4Z-AA80-01A	0.0951921	0.0489051	0.173329	0.0935598	0.00843427	0.360847
TCGA-4Z-AA81-01A	0.00353479	0.109525	0.260138	0.120221	0	0.551713
TCGA-4Z-AA82-01A	0.0154865	0.140739	0.366005	0.147366	0.0427953	0.723066
TCGA-4Z-AA83-01A	0.073794	0.143159	0.0650032	0.11489	0	0.415467
TCGA-4Z-AA84-01A	0.0111374	0.146887	0.186672	0.056137	0.0292351	0.467001
TCGA-4Z-AA86-01A	0.0127917	0.179692	0.281281	0.306014	0.105224	0.856107
TCGA-4Z-AA87-01A	0.0600232	0.101544	0.0778572	0.0675776	0	0.33841
TCGA-4Z-AA89-01A	0.0783774	0.113794	0.0878799	0.0704921	0	0.33036
TCGA-5N-A9KI-01A	0.0774684	0.178407	0.235253	0.12483	0.253351	0.463847
TCGA-5N-A9KM-01A	0.1241	0.039296	0.227067	0.138998	0.176238	0.392507
TCGA-BL-A0C8-01A	0.0995421	0.0820633	0.149766	0.0776688	0.0377778	0.37559
TCGA-BL-A13I-01A	0	0.288034	0.0907666	0.230126	0.708587	0.796897
TCGA-BL-A13J-11A	0.0105919	0.11463	0.306591	0.193668	0.0773451	0.641207
TCGA-BL-A13J-01A	0.0600263	0.113178	0.135916	0.0694981	0.0687719	0.367608
TCGA-BL-A3JM-01A	0.0956542	0.11046	0.209175	0.0974775	0.0878995	0.398934
TCGA-BL-A5ZZ-01A	0	0.10789	0.322056	0.172292	0.198345	0.581813
TCGA-BT-A0S7-01A	0.0725766	0.0818712	0.154743	0.0529654	0.0383041	0.352737
TCGA-BT-A0YX-01A	0.0928556	0.0931015	0.201756	0.128277	0.0582907	0.449318
TCGA-BT-A20J-01A	0.296296	0.136453	0.285327	0.266207	0.0338183	1.04776
TCGA-BT-A20N-11A	0.000795935	0.101161	0.271407	0.199358	0	0.719575
TCGA-BT-A20N-01A	0.12093	0.06444	0.212553	0.0585069	0.0651021	0.352811
TCGA-BT-A20O-01A	0.430316	0.111308	0.844468	0.365468	0.235546	1.6444
TCGA-BT-A20P-01A	0.0615003	0.102196	0.0682183	0.0742742	0	0.308804
TCGA-BT-A20Q-11A	0.0135187	0.0977804	0.267317	0.134003	0	0.732148
TCGA-BT-A20Q-01A	0.115177	0.13851	0.175794	0.142161	0.0676706	0.475979
TCGA-BT-A20R-11A	0	0.0464879	0.301277	0.231516	0	0.674415
TCGA-BT-A20R-01A	0.0289523	0.100545	0.20843	0.120926	0.362248	0.413788
TCGA-BT-A20T-01A	0.0860505	0.114344	0.141356	0.0934037	0.0792372	0.408228
TCGA-BT-A20U-11A	0.0473611	0.102752	0.202252	0.070019	0.00481804	0.377352
TCGA-BT-A20U-01A	0.109233	0.132674	0.132828	0.126374	0.0441906	0.417167
TCGA-BT-A20V-01A	0.102303	0.0940426	0.27205	0.151473	0.0955704	0.457168
TCGA-BT-A20W-11A	0.051758	0.164383	0.404814	0.185045	0.076756	0.694597
TCGA-BT-A20W-01A	0.0888141	0.125486	0.158636	0.0884175	0.00114014	0.386584
TCGA-BT-A20X-01A	0.0767696	0.0902111	0.237481	0.0951032	0.0339665	0.4809
TCGA-BT-A2LA-11A	0	0.0499185	0.278773	0.146219	0	0.420706
TCGA-BT-A2LA-01A	0.0755027	0.120886	0.136966	0.0581781	0.0201727	0.328603
TCGA-BT-A2LB-11A	0.0823528	0.100772	0.230116	0.120109	0.0524898	0.38002
TCGA-BT-A2LB-01A	0.0528205	0.132842	0.179525	0.156568	0.17412	0.388376
TCGA-BT-A2LD-01A	0.106444	0.105725	0.138545	0.0971915	0.0993271	0.372348
TCGA-BT-A3PH-01A	0.0405178	0.0873967	0.11334	0.0625482	0.0592931	0.429642
TCGA-BT-A3PJ-01A	0.150185	0.132701	0.159393	0.191157	0.0314661	0.718202
TCGA-BT-A3PK-01A	0.0796909	0.0726508	0.303645	0.176513	0.0032922	0.579445
TCGA-BT-A42C-01A	0.0898129	0.0727734	0.135376	0.082578	0.0455077	0.330368
TCGA-BT-A42E-01A	0.0807166	0.238426	0.10905	0.157556	0	0.61507
TCGA-BT-A42F-01A	0.029008	0.0936097	0.2172	0.156492	0	0.606836
TCGA-C4-A0EZ-01A	0.0134237	0.200498	0.0425103	0.0451209	0.0337905	0.290205
TCGA-C4-A0F0-01A	0.0580591	0.0550143	0.264978	0.106649	0.0574588	0.533635
TCGA-C4-A0F1-01A	0.0185477	0.0864273	0.229164	0.0962355	0.022005	0.460754
TCGA-C4-A0F6-01A	0.0774284	0.0868922	0.147192	0.0575972	0.0791718	0.350722
TCGA-C4-A0F7-01A	0.0874535	0.103556	0.164954	0.0554833	0.0423278	0.378637
TCGA-CF-A1HR-01A	0.0985346	0.0981008	0.155035	0.0761196	0.150785	0.372296
TCGA-CF-A1HS-01A	0.111318	0.0835294	0.268517	0.111291	0.0792499	0.613923
TCGA-CF-A27C-01A	0.0934172	0.0730781	0.12776	0.0575541	0.0288159	0.305286
TCGA-CF-A3MF-01A	0.0391987	0.0625408	0.0495778	0.0393609	0	0.187345
TCGA-CF-A3MG-01A	0.112542	0.0699344	0.144743	0.0674492	0.0928016	0.296041
TCGA-CF-A3MH-01A	0.0940905	0.108228	0.0908226	0.0681574	0.0106501	0.319429
TCGA-CF-A3MI-01A	0.0510148	0.0881846	0.0776296	0.0522712	0	0.267732
TCGA-CF-A47S-01A	0.0848598	0.12496	0.0991403	0.0940698	0	0.377944
TCGA-CF-A47T-01A	0.0747489	0.10335	0.0927224	0.0464558	0	0.289459
TCGA-CF-A47V-01A	0.0681727	0.12205	0.130212	0.0878895	0	0.327305
TCGA-CF-A47W-01A	0.0846866	0.113438	0.0505237	0.05692	0	0.299347
TCGA-CF-A47X-01A	0.101184	0.0722599	0.0821207	0.071109	0	0.27037
TCGA-CF-A47Y-01A	0.0501122	0.118751	0.0714213	0.0468625	0	0.295837
TCGA-CF-A5U8-01A	0.0729746	0.118158	0.0738029	0.0592238	0	0.317518
TCGA-CF-A5UA-01A	0.0566269	0.0958087	0.089447	0.0642834	0	0.310693
TCGA-CF-A7I0-01A	0.0468081	0.106466	0.116203	0.065219	0.0195632	0.31124
TCGA-CF-A8HX-01A	0.0373207	0.102289	0.0562631	0.0473678	0	0.265102
TCGA-CF-A8HY-01A	0.0568687	0.0694388	0.154751	0.064011	0	0.28928
TCGA-CF-A9FF-01A	0.0580808	0.138912	0.13316	0.050771	0	0.311419
TCGA-CF-A9FH-01A	0.0643901	0.111216	0.0515168	0.14283	0	0.260846
TCGA-CF-A9FL-01A	0.0837551	0.10823	0.103412	0.0538167	0.0392192	0.343922
TCGA-CF-A9FM-01A	0.0851147	0.150398	0.0801697	0.101281	0.00135757	0.440541
TCGA-CU-A0YN-11A	0.00623949	0.12923	0.237191	0.131301	0.0075162	0.765306
TCGA-CU-A0YN-01A	0.0181879	0.171062	0.178574	0.14187	0.012683	0.561614
TCGA-CU-A0YO-01A	0.0787044	0.132214	0.189378	0.135893	0.0635777	0.420566
TCGA-CU-A0YR-11A	0.0803312	0.154237	0.325211	0.158775	0.000297953	0.727918
TCGA-CU-A0YR-01A	0.0999874	0.0160237	0.212739	0.142704	0.104554	0.523735
TCGA-CU-A3KJ-01A	0.0539424	0.199454	0.173944	0.0944248	0	0.550026
TCGA-CU-A3QU-01A	0.105117	0.0511465	0.135929	0.0793901	0.0138348	0.385177
TCGA-CU-A3YL-01A	0.110076	0.138944	0.0629051	0.0733509	0.0127471	0.321272
TCGA-CU-A5W6-01A	0.0601434	0.0736285	0.118109	0.0947001	0.0621173	0.322627
TCGA-CU-A72E-01A	0.0417455	0.104044	0.118107	0.0767652	0.0895707	0.369417
TCGA-DK-A1A3-01A	0.110656	0.0660075	0.198339	0.111746	0.192146	0.42889
TCGA-DK-A1A5-01A	0	0.11819	0.262956	0.101912	0.138724	0.53104
TCGA-DK-A1A6-01A	0.00953866	0.0862898	0.207705	0.162257	0.0223982	0.423464
TCGA-DK-A1A7-01A	0.0683685	0.0631792	0.104936	0.0523398	0	0.231103
TCGA-DK-A1AA-01A	0.0747485	0.111736	0.149142	0.0792992	0.0526552	0.390495
TCGA-DK-A1AB-01A	0.0841508	0.169954	0.14352	0.191441	0.0662967	0.610571
TCGA-DK-A1AC-01A	0.0556636	0.0531927	0.307212	0.171028	0.00515583	0.460643
TCGA-DK-A1AD-01A	0.0423098	0.0647528	0.135402	0.0559278	0.0908906	0.283151
TCGA-DK-A1AE-01A	0.100997	0.0938092	0.17598	0.0713199	0	0.330345
TCGA-DK-A1AF-01A	0.0760028	0.172912	0.377102	0.220385	0.245247	0.614733
TCGA-DK-A1AG-01A	0.0596702	0.138284	0.119256	0.0849353	0	0.384252
TCGA-DK-A2HX-01A	0.0259145	0.106748	0.217525	0.117047	0.152258	0.529455
TCGA-DK-A2I1-01A	0.0980336	0.0973464	0.104291	0.0857296	0.123032	0.381053
TCGA-DK-A2I2-01A	0	0.200199	0.309946	0.185125	0	0.91898
TCGA-DK-A2I4-01A	0	0.297783	0.372441	0.412673	0.226154	1.26515
TCGA-DK-A2I6-01A	0.0734197	0.0839717	0.150477	0.0756406	0	0.420075
TCGA-DK-A3IK-01A	0.058798	0.102969	0.0778442	0.0610418	0.0103251	0.292166
TCGA-DK-A3IL-01A	0.0438077	0.113823	0.103078	0.0642571	0.0874405	0.309792
TCGA-DK-A3IM-01A	0.0503968	0.103918	0.17186	0.0644209	0	0.467534
TCGA-DK-A3IN-01A	0.0349042	0.0782819	0.307849	0.183393	0.138512	0.710693
TCGA-DK-A3IQ-01A	0.034436	0.139523	0.227629	0.125925	0.278271	0.404993
TCGA-DK-A3IS-01A	0.104825	0.0794616	0.120124	0.070976	0.0108558	0.331361
TCGA-DK-A3IT-01A	0.112412	0.118654	0.175931	0.107332	0.159718	0.372356
TCGA-DK-A3IU-01A	0.206574	0.449414	0.212751	0.318111	0	0.93902
TCGA-DK-A3IV-01A	0.149978	0.264567	0.183811	0.20145	0.00904081	0.56424
TCGA-DK-A3WW-01A	0.0196517	0.0997673	0.38657	0.231765	0	0.652802
TCGA-DK-A3WX-01A	0	0.190357	0.220138	0.257961	0.0280388	0.614314
TCGA-DK-A3WY-01A	1.95663	0.744787	0	0.270965	0	1.12495
TCGA-DK-A3X1-01A	0.0614323	0.0918492	0.111011	0.0612599	0	0.320526
TCGA-DK-A3X2-01A	0.0505786	0.119953	0.0890792	0.0728701	0.018795	0.32518
TCGA-DK-A6AV-01A	0.0968409	0.0782526	0.184725	0.0772299	0.0682877	0.362384
TCGA-DK-A6AW-01A	0.0901556	0.0952737	0.0702119	0.0686593	0	0.34322
TCGA-DK-A6B0-01A	0.0778266	0.129183	0.0548635	0.0672156	0	0.384643
TCGA-DK-A6B1-01A	0.103074	0.0351074	0.186566	0.076953	0.03059	0.384332
TCGA-DK-A6B2-01A	0.180329	0.165454	0.124467	0.131316	0.229267	0.499822
TCGA-DK-A6B5-01A	0.0375898	0.178652	0.146055	0.143769	0.0471437	0.569019
TCGA-DK-A6B6-01A	0.0939798	0.129472	0.151211	0.0902013	0.00217257	0.407028
TCGA-DK-AA6L-01A	0.0792469	0.148625	0.154086	0.128996	0.0914305	0.540407
TCGA-DK-AA6M-01A	0.0714392	0.209237	0.102214	0.135714	0.109029	0.672734
TCGA-DK-AA6P-01A	0.0915334	0.0788649	0.145757	0.0618433	0	0.31976
TCGA-DK-AA6Q-01A	0.033896	0.168315	0.225679	0.131564	0.0586077	0.478307
TCGA-DK-AA6R-01A	0	0.167311	0.237042	0.115838	0	0.596144
TCGA-DK-AA6S-01A	0.0203463	0.226529	0.106257	0.169943	0.0540541	0.530606
TCGA-DK-AA6T-01A	1.38345	0.46205	0	0.211982	0	0.844579
TCGA-DK-AA6U-01A	0.0762342	0.0702626	0.150518	0.0675611	0.0274004	0.363899
TCGA-DK-AA6W-01A	0.104896	0.124769	0.0964586	0.0742917	0.0920975	0.435092
TCGA-DK-AA6X-01A	0.200645	0.120846	0.164043	0.138219	0.164172	0.490233
TCGA-DK-AA71-01A	0.053821	0.0886357	0.0879645	0.0654758	0.000244767	0.339964
TCGA-DK-AA74-01A	0.0533726	0.218975	0.182787	0.205203	0.221596	0.706238
TCGA-DK-AA75-01A	0.0335675	0.10359	0.057584	0.0392213	0.0204576	0.263742
TCGA-DK-AA76-01A	0.109272	0.0755839	0.0945952	0.0639436	0	0.279004
TCGA-DK-AA77-01A	0.149224	0.113286	0.0824497	0.0991969	0	0.43584
TCGA-E5-A2PC-01A	0.0471692	0.117625	0.125861	0.117727	0.0153128	0.409705
TCGA-E5-A4TZ-01A	0.0704255	0.115873	0.191225	0.0668287	0.0480848	0.442155
TCGA-E5-A4U1-01A	0.0560797	0.0740106	0.119299	0.0549185	0	0.254493
TCGA-E7-A3X6-01A	0.0208636	0.191704	0.124464	0.188008	0.0155599	0.480442
TCGA-E7-A3Y1-01A	0.0647701	0.108792	0.0680267	0.0484712	0	0.28881
TCGA-E7-A4IJ-01A	0.0481932	0.0867386	0.182067	0.0890781	0	0.374832
TCGA-E7-A4XJ-01A	0.0426982	0.116668	0.051168	0.0439077	0	0.289962
TCGA-E7-A519-01A	0.13766	0.230749	0	0.0892653	0	0.45884
TCGA-E7-A541-01A	0.0799143	0.137571	0.204939	0.125674	0.117746	0.429301
TCGA-E7-A5KE-01A	0.0935977	0.0875775	0.0747364	0.0533735	0.0449305	0.324055
TCGA-E7-A5KF-01A	0.108343	0.127307	0.0569583	0.0787885	0	0.344173
TCGA-E7-A677-01A	0.0724276	0.112619	0.258204	0.140851	0	0.57866
TCGA-E7-A678-01A	0.0849864	0.113468	0.1171	0.0613345	0	0.347814
TCGA-E7-A6MD-01A	0.147708	0.233044	0.10397	0.104643	0.0611807	0.436922
TCGA-E7-A6ME-01A	0.303608	0.0304742	0.182438	0.0605469	0.0200244	0.633667
TCGA-E7-A6MF-01A	0.0209854	0.0914717	0.238449	0.0928192	0.076659	0.405339
TCGA-E7-A7DU-01A	0.0964145	0.121436	0.052357	0.0618691	0	0.334508
TCGA-E7-A7DV-01A	0	0.169032	0.262049	0.152156	0.399183	1.09022
TCGA-E7-A7PW-01A	0.0320591	0.111701	0.0920357	0.0458722	0.00175322	0.297287
TCGA-E7-A7XN-01A	0	0.215647	0.280675	0.3126	0	0.584341
TCGA-E7-A85H-01A	0.0801209	0.0959946	0.101232	0.0786316	0.0556608	0.352746
TCGA-E7-A8O7-01A	0.159083	0.16593	0.149977	0.144386	0	0.531671
TCGA-E7-A8O8-01A	0.0443869	0.0670524	0.114928	0.043126	0	0.261083
TCGA-E7-A97P-01A	0	0.153105	0.351383	0.283144	0	0.634902
TCGA-E7-A97Q-01A	0.0652565	0.135719	0.0739273	0.0822947	0.146783	0.276239
TCGA-FD-A3B3-01A	0.041998	0.264499	0.183373	0.309447	0.00221831	0.700735
TCGA-FD-A3B4-01A	0.111454	0.254693	0.15042	0.174164	0.04492	0.522704
TCGA-FD-A3B5-01A	0.0595261	0.090003	0.188498	0.0839283	0.0264387	0.460332
TCGA-FD-A3B6-01A	0.0777526	0.184592	0.238493	0.174607	0.0919693	0.788154
TCGA-FD-A3B7-01A	0.0510024	0.135716	0.493972	0.245898	0.161585	0.868398
TCGA-FD-A3B8-01A	0.115837	0.357783	0.266024	0.392401	0.189697	1.03016
TCGA-FD-A3N5-01A	0.0178774	0.193219	0.132178	0.110228	0.00675816	0.544926
TCGA-FD-A3N6-01A	0.0448627	0.134747	0.141519	0.11455	0	0.411192
TCGA-FD-A3NA-01A	0.0294872	0.0589415	0.267817	0.144526	0.0785896	0.536766
TCGA-FD-A3SJ-01A	0.0809673	0.132209	0.122388	0.0723994	0.0239219	0.391875
TCGA-FD-A3SL-01A	0.010934	0.134732	0.248078	0.12402	0.167878	0.481088
TCGA-FD-A3SM-01A	0.0731995	0.096309	0.150002	0.0839353	0.149205	0.415605
TCGA-FD-A3SN-01A	0.00735671	0.0968159	0.225464	0.120507	0.0438356	0.490809
TCGA-FD-A3SO-01A	0.0231378	0.151989	0.221839	0.176005	0.00945519	0.68319
TCGA-FD-A3SP-01A	0.0296511	0.22546	0.203099	0.264756	0.210345	0.835595
TCGA-FD-A3SQ-01A	0.118843	0.141456	0.158669	0.157943	0.20177	0.463292
TCGA-FD-A3SR-01A	0.0556085	0.200185	0.121892	0.175282	0.283423	0.447536
TCGA-FD-A3SS-01A	0.0852656	0.0880743	0.118988	0.0725557	0.123826	0.329649
TCGA-FD-A43N-01A	0.0429498	0.0801799	0.120988	0.0833195	0.0513487	0.330218
TCGA-FD-A43P-01A	0.095677	0.262015	0.311526	0.156467	0.100334	0.592824
TCGA-FD-A43S-01A	0.153698	0.399631	0.078262	0.145322	0.0999272	0.469757
TCGA-FD-A43U-01A	0	0.27127	0.0895968	0.145978	0.127477	0.689746
TCGA-FD-A43X-01A	0.0524361	0.121692	0.0709149	0.043208	0	0.343807
TCGA-FD-A43Y-01A	0.0174551	0.172207	0.165524	0.118422	0.102103	0.551794
TCGA-FD-A5BR-01A	0.127383	0.17369	0.121804	0.104505	0.0458861	0.405855
TCGA-FD-A5BS-01A	0.418178	0.186713	0.446477	0.268236	0.0637505	0.992419
TCGA-FD-A5BT-01A	0	0.191057	0.209756	0.179535	0.13614	0.638211
TCGA-FD-A5BU-01A	0.089865	0.235674	0.078319	0.140607	0.0731046	0.671192
TCGA-FD-A5BV-01A	0.0941019	0.0885636	0.11233	0.0584516	0.012992	0.337137
TCGA-FD-A5BX-01A	0.0259584	0.22333	0.182703	0.155475	0.160429	0.675077
TCGA-FD-A5BY-01A	0.0460901	0.124459	0.175832	0.118363	0.0939714	0.473752
TCGA-FD-A5BZ-01A	0.0424568	0.117047	0.186423	0.12124	0.182768	0.338195
TCGA-FD-A5C0-01A	0.0444533	0.0596984	0.235476	0.108859	0.213602	0.327824
TCGA-FD-A5C1-01A	0.218904	0.117097	0.135478	0.164965	0	0.826615
TCGA-FD-A62N-01A	0	0.274731	0.380862	0.311864	0.042384	1.19781
TCGA-FD-A62O-01A	0.0540736	0.0470916	0.169678	0.0755758	0.0527252	0.293637
TCGA-FD-A62P-01A	0.0308481	0.126719	0.191278	0.110498	0.139991	0.594465
TCGA-FD-A62S-01A	0.0929537	0.213927	0.172509	0.197123	0.168884	0.687439
TCGA-FD-A6TA-01A	0.143766	0.160605	0.133245	0.142923	0.131948	0.432999
TCGA-FD-A6TB-01A	0.278796	0.238698	0.282675	0.186303	0.18238	0.641971
TCGA-FD-A6TC-01A	0.0122807	0.0882486	0.218123	0.105779	0.395281	0.267414
TCGA-FD-A6TD-01A	0.11506	0.104578	0.202275	0.187043	0.0591636	0.734616
TCGA-FD-A6TE-01A	0.198246	0.0688713	0.101248	0.0555291	0.0118424	0.468623
TCGA-FD-A6TF-01A	0.0562086	0.118095	0.192974	0.11656	0.131376	0.48513
TCGA-FD-A6TG-01A	0.136889	0.100314	0.160138	0.085062	0.191072	0.488432
TCGA-FD-A6TH-01A	0.0748596	0.0874686	0.143569	0.0944277	0.221168	0.509782
TCGA-FD-A6TI-01A	0.0628234	0.0198252	0.240514	0.111654	0.174524	0.325287
TCGA-FD-A6TK-01A	0.0146219	0.20906	0.351116	0.211092	0.128668	0.92213
TCGA-FJ-A3Z7-01A	0.0154172	0.0618039	0.24101	0.10278	0	0.277251
TCGA-FJ-A3Z9-01A	0.0755997	0.10791	0.0738304	0.0461576	0.00692728	0.325605
TCGA-FJ-A3ZE-01A	0.0672557	0.0962486	0.106779	0.0496082	0	0.290527
TCGA-FJ-A3ZF-01A	0.0635027	0.0712437	0.0903411	0.0471	0.0411108	0.268018
TCGA-FJ-A871-01A	0	0.0742361	0.28294	0.0540486	0.0220283	0.535707
TCGA-FT-A3EE-01A	0.0547192	0.0896079	0.19969	0.0762758	0.0461912	0.475238
TCGA-FT-A61P-01A	0.0215115	0.245384	0.043627	0.164576	0.0570941	0.653989
TCGA-G2-A2EC-01A	0.115519	0.174628	0.182278	0.0957089	0.137051	0.385093
TCGA-G2-A2EF-01A	0	0.153492	0.304244	0.290659	0.0184597	0.722913
TCGA-G2-A2EJ-01A	0.000883755	0.125507	0.235769	0.223128	0	0.530918
TCGA-G2-A2EK-01A	0.0787652	0.126817	0.155043	0.0889274	0.0413054	0.322627
TCGA-G2-A2EL-01A	0.0850472	0.135463	0.082998	0.0553096	0	0.305288
TCGA-G2-A2EO-01A	0.0506237	0.127635	0.290461	0.116533	0.0871893	0.462583
TCGA-G2-A2ES-01A	0.0570454	0.103151	0.209188	0.17217	0	0.502803
TCGA-G2-A3IB-01A	0.027992	0.112988	0.210361	0.0964257	0	0.505525
TCGA-G2-A3IE-01A	0.0844742	0.0841681	0.12416	0.0479742	0.0442838	0.324643
TCGA-G2-A3VY-01A	0.0861081	0.0790533	0.132985	0.0616158	0.0862397	0.335164
TCGA-G2-AA3B-01A	0.0981453	0.0953014	0.067928	0.0814603	0	0.308833
TCGA-G2-AA3C-01A	0	0.24127	0.122127	0.165376	0.428759	0.663058
TCGA-G2-AA3D-01A	0.148912	0.145055	0.0283293	0.0845381	0.0106345	0.45441
TCGA-G2-AA3F-01A	0.11521	0.0984966	0.0614621	0.0550256	0.0286095	0.335868
TCGA-GC-A3BM-11A	0	0	0.400138	0.253288	0	0.478576
TCGA-GC-A3BM-01A	0.0885102	0.091011	0.163282	0.0981713	0.0112176	0.378484
TCGA-GC-A3I6-01A	0.0486661	0.166525	0.22917	0.185443	0.0539685	0.575889
TCGA-GC-A3OO-01A	0.0679552	0.120573	0.167369	0.119926	0.0527797	0.545634
TCGA-GC-A3RB-01A	0.0924221	0.113062	0.115371	0.0863844	0.0148813	0.428892
TCGA-GC-A3RC-01A	0	0.237336	0.182425	0.134625	0.0677071	0.820932
TCGA-GC-A3RD-01A	0.0785745	0.063059	0.139356	0.0771092	0.0437603	0.365812
TCGA-GC-A3WC-11A	0.135447	0.250881	0.248717	0.177727	0.0222322	0.664612
TCGA-GC-A3WC-01A	0.0744994	0.202743	0.189107	0.214631	0.0704273	0.532076
TCGA-GC-A3YS-01A	0.0178318	0.141539	0.244351	0.133179	0.196127	0.466686
TCGA-GC-A4ZW-01A	0.0875337	0.146584	0.157173	0.106666	0.0217555	0.393844
TCGA-GC-A6I1-01A	0.0637871	0.114762	0.307644	0.239454	0.0743796	0.73737
TCGA-GC-A6I3-11A	0.317213	0.589171	0	0.19226	0.0355488	0.576896
TCGA-GC-A6I3-01A	0.140244	0.182027	0.0575465	0.0717259	0	0.535987
TCGA-GD-A2C5-11A	0.196437	0.199512	0.27175	0.142922	0.118069	0.484643
TCGA-GD-A2C5-01A	0.0688795	0.0865381	0.137585	0.0894127	0.081422	0.343469
TCGA-GD-A3OP-11A	0.0420632	0.11621	0.219564	0.166165	0.0489089	0.493095
TCGA-GD-A3OP-01A	0.0770965	0.11009	0.172467	0.106416	0.11623	0.369474
TCGA-GD-A3OQ-11A	0.016538	0.120169	0.279547	0.136096	0.0701646	0.540205
TCGA-GD-A3OQ-01A	0.0537878	0.099783	0.313398	0.120218	0.0226882	0.599313
TCGA-GD-A3OS-01A	0.029664	0.277734	0.0489139	0.0809748	0.154326	0.487523
TCGA-GD-A6C6-01A	0.0563146	0.0886014	0.0756315	0.0523887	0	0.35598
TCGA-GD-A76B-01A	0.106476	0.141444	0.0930685	0.126308	0.00222698	0.433928
TCGA-GU-A42P-01A	0.0912665	0.106201	0.0881812	0.0629841	0.0694857	0.28953
TCGA-GU-A42Q-01A	0.098541	0.112062	0.186884	0.0975198	0.0853006	0.363137
TCGA-GU-A42R-01A	0.0970439	0.0648596	0.159404	0.0870238	0.0133275	0.341464
TCGA-GU-A762-01A	0.154564	0.215637	0.311676	0.201708	0.0211846	0.922131
TCGA-GU-A763-01A	0.0603383	0.0985998	0.0828791	0.0432707	0	0.307721
TCGA-GU-A764-01A	0.0947975	0.195912	0.202258	0.172491	0.100061	0.567135
TCGA-GU-A766-01A	0	0.141589	0.349822	0.413354	0	0.786544
TCGA-GU-A767-01A	0.068771	0.0938563	0.108403	0.0716537	0	0.317057
TCGA-GU-AATO-01A	0.0823512	0.0913475	0.206672	0.130705	0.192424	0.36312
TCGA-GU-AATP-01A	0.14855	0.123957	0.0995474	0.12041	0.0712639	0.461444
TCGA-GU-AATQ-01A	0.0723632	0.0934517	0.196932	0.0959607	0.0177352	0.430756
TCGA-GV-A3JV-01A	0.066398	0.0837974	0.228804	0.106895	0.0318004	0.375078
TCGA-GV-A3JW-01A	0.105266	0.0648706	0.113651	0.054241	0.00318936	0.358484
TCGA-GV-A3JX-01A	0.0866976	0.143941	0.180288	0.130446	0.0669962	0.527901
TCGA-GV-A3JZ-01A	0.117492	0.104729	0.103417	0.0892821	0.0401131	0.396019
TCGA-GV-A3QF-01A	0.106387	0.095464	0.0747987	0.0790213	0.00190967	0.34703
TCGA-GV-A3QG-01A	0.305306	0.467002	0.207306	0.244806	0.171278	0.729545
TCGA-GV-A3QH-01A	0.102558	0.100415	0.0748536	0.0940122	0.032411	0.322548
TCGA-GV-A3QI-01A	0.0989943	0.0743137	0.222135	0.0665305	0.0208336	0.395666
TCGA-GV-A3QK-01B	0.0724186	0.108198	0.120234	0.0829571	0.00901734	0.348881
TCGA-GV-A40E-01A	0.00245955	0.148306	0.158429	0.1437	0	0.595677
TCGA-GV-A40G-01A	0.0605878	0.0797012	0.123688	0.0806898	0.0503225	0.286272
TCGA-GV-A6ZA-01A	0.0879201	0.113717	0.100588	0.0851491	0	0.344148
TCGA-H4-A2HO-01A	0.0626667	0.0987807	0.144934	0.0651064	0.0665536	0.289809
TCGA-H4-A2HQ-01A	0.163731	0.104643	0.182159	0.105902	0.0332669	0.421805
TCGA-HQ-A2OE-01A	0.0451981	0.0585823	0.232857	0.0869803	0.0669221	0.354636
TCGA-HQ-A2OF-01A	0.218494	0.0319895	0.172602	0.0712574	0.0983554	0.322517
TCGA-HQ-A5ND-01A	0.10987	0.136024	0.147149	0.113839	0	0.451262
TCGA-HQ-A5NE-01A	0.0605903	0.136007	0.250798	0.185217	0.0126677	0.673685
TCGA-K4-A3WS-01A	0.0745979	0.213892	0.161701	0.135064	0.109717	0.497582
TCGA-K4-A3WU-01B	0.227564	0.256679	0.139994	0.133016	0.178746	0.462086
TCGA-K4-A3WV-11A	0.028352	0.117151	0.219761	0.0931314	0.104325	0.337355
TCGA-K4-A3WV-01A	0.106562	0.235662	0.0623894	0.0957276	0.0253009	0.433018
TCGA-K4-A4AB-01B	0.130912	0.0947765	0.186678	0.156949	0.10368	0.496684
TCGA-K4-A4AC-01A	0.000622293	0.202099	0.0457086	0.158223	0.0410343	0.511134
TCGA-K4-A54R-11A	0	0.0258059	0.371112	0.21697	0	0.547428
TCGA-K4-A54R-01A	0	0.134105	0.181625	0.178877	0.0973879	0.508711
TCGA-K4-A5RH-01A	0.456538	0.0432105	0.554143	0.219837	0.13847	1.43212
TCGA-K4-A5RI-11A	0.0785204	0.302235	0.394511	0.239884	0.169565	0.771553
TCGA-K4-A5RI-01A	0.105895	0.0979898	0.16933	0.100491	0.0555727	0.427385
TCGA-K4-A5RJ-01A	0.0256929	0.17936	0.447681	0.21273	0.320793	1.26855
TCGA-K4-A6FZ-01A	0.078066	0.117007	0.176647	0.181219	0.0370671	0.580448
TCGA-K4-A6MB-01A	0.0969128	0.0985674	0.146905	0.0845205	0.0674693	0.384609
TCGA-K4-A83P-01A	0.493142	0.3616	0.178075	0.211563	0.166896	0.67783
TCGA-K4-AAQO-01A	0.0662865	0.129549	0.187117	0.100086	0.0947154	0.435034
TCGA-KQ-A41N-01A	0.0628316	0.0697441	0.103118	0.0679432	0.0297862	0.249961
TCGA-KQ-A41O-01A	0.0492423	0.048717	0.0908163	0.0424143	0	0.218291
TCGA-KQ-A41P-01A	0.0467077	0.127064	0.0769589	0.0704238	0.0514836	0.393185
TCGA-KQ-A41Q-01A	0.0573824	0.057077	0.137151	0.0655304	0.00248656	0.313085
TCGA-KQ-A41R-01A	0.0465133	0.0689767	0.0653048	0.0607223	0	0.237368
TCGA-KQ-A41S-01A	0.0586248	0.120451	0.17891	0.0878251	0.137097	0.391743
TCGA-LC-A66R-01A	0.0918932	0.0648398	0.386832	0.242663	0.0320133	0.641822
TCGA-LT-A5Z6-01A	0.0594754	0.11498	0.0983342	0.0603605	0.0910801	0.334077
TCGA-LT-A8JT-01A	0.0937955	0.105971	0.121465	0.0786908	0	0.345565
TCGA-MV-A51V-01A	0.0037685	0.0817929	0.145473	0.103201	0.0353103	0.328342
TCGA-PQ-A6FI-01A	0.0709032	0.166356	0.191783	0.112125	0	0.520929
TCGA-PQ-A6FN-01A	0.0910224	0.165078	0.0942036	0.0646507	0.0202952	0.489236
TCGA-R3-A69X-01A	0.15419	0.171021	0.211122	0.182357	0.124987	0.69832
TCGA-S5-A6DX-01A	0.0467306	0.15275	0.115226	0.09508	0.0946149	0.420002
TCGA-S5-AA26-01A	0.0471432	0.0922244	0.0785948	0.0516568	0	0.250478
TCGA-SY-A9G0-01A	0.124801	0.17859	0.168619	0.108595	0.0723504	0.473414
TCGA-SY-A9G5-01A	0.00324962	0.180687	0.248892	0.236053	0.0913536	0.56137
TCGA-UY-A78K-01A	0.229734	0.267192	0.201484	0.10336	0.114646	0.56916
TCGA-UY-A78L-01A	0.0597467	0.249607	0.0733464	0.0714432	0.0139685	0.568328
TCGA-UY-A78M-01A	0.085665	0.113596	0.0598848	0.0532131	0.0172956	0.382354
TCGA-UY-A78N-01A	0.0742806	0.103278	0.0944482	0.0515523	0.0442724	0.2722
TCGA-UY-A78O-01A	0.050889	0.0677072	0.112978	0.0650645	0	0.325753
TCGA-UY-A78P-01A	0.0532129	0.189594	0.0965011	0.209599	0.0243363	0.704047
TCGA-UY-A8OB-01A	0.256543	0.0690751	0.114538	0.0770433	0	0.725704
TCGA-UY-A8OC-01A	0.0206678	0.124362	0.245776	0.106076	0.018721	0.54441
TCGA-UY-A8OD-01A	0.0466777	0.135982	0.0867942	0.0702027	0.0823337	0.365224
TCGA-UY-A9PA-01A	0.0787667	0.161662	0.185639	0.206703	0.0212477	0.519489
TCGA-UY-A9PB-01A	0.0761191	0.277504	0.104246	0.245544	0.049321	0.836532
TCGA-UY-A9PD-01A	0.0671305	0.0820009	0.136102	0.0585932	0.0540693	0.31723
TCGA-UY-A9PE-01A	0.0663178	0.0759903	0.109473	0.0652653	0.00116398	0.323352
TCGA-UY-A9PF-01A	0.0964879	0.0718547	0.147899	0.0932988	0	0.388298
TCGA-UY-A9PH-01A	0.100217	0.182908	0.109349	0.186467	0	0.707951
TCGA-XF-A8HB-01A	0.0391282	0.0476281	0.186493	0.0745852	0.0436219	0.386516
TCGA-XF-A8HC-01A	0.0392189	0.0716043	0.104073	0.0565634	0.0266436	0.273223
TCGA-XF-A8HD-01A	0.141559	0.156405	0.239658	0.178336	0.0502535	0.731473
TCGA-XF-A8HE-01A	0.0601383	0.111229	0.245765	0.233145	0	0.526042
TCGA-XF-A8HF-01A	0.056155	0.112386	0.0607383	0.061708	0.0304253	0.313471
TCGA-XF-A8HG-01A	0.0422937	0.0683447	0.084902	0.0398927	0.0194694	0.248641
TCGA-XF-A8HH-01A	0.0754279	0.119698	0.0936757	0.0818529	0.0738882	0.32266
TCGA-XF-A8HI-01A	0.0857664	0.127942	0.121154	0.0898438	0	0.393688
TCGA-XF-A9SH-01A	0.072754	0.100781	0.10078	0.0763002	0.0219973	0.280833
TCGA-XF-A9SI-01A	0.288935	0.392557	0.383819	0.307192	0.0805073	0.85826
TCGA-XF-A9SJ-01A	0.0661559	0.103028	0.231408	0.0860347	0.182082	0.608841
TCGA-XF-A9SK-01A	0.157116	0.149967	0.0971772	0.137026	0.1709	0.551499
TCGA-XF-A9SL-01A	0.170934	0.339607	0.0922577	0.140998	0.169873	0.533728
TCGA-XF-A9SM-01A	0.237873	0.14713	0.330063	0.276457	0.227783	0.972946
TCGA-XF-A9SP-01A	0.0734534	0.148881	0.125261	0.0888333	0.172235	0.404171
TCGA-XF-A9ST-01A	0.121935	0.0557686	0.194733	0.0556352	0.0576861	0.345873
TCGA-XF-A9SU-01A	0.0791639	0.115877	0.128751	0.0848814	0.133025	0.370213
TCGA-XF-A9SV-01A	0.054718	0.03806	0.188288	0.0847119	0.0940524	0.334682
TCGA-XF-A9SW-01A	0.054526	0.16901	0.256223	0.140298	0.284025	0.412364
TCGA-XF-A9SX-01A	0.144508	0.149596	0.145896	0.122792	0.0903358	0.939196
TCGA-XF-A9SY-01A	0	0.283437	0.455253	0.352908	0	1.03315
TCGA-XF-A9SZ-01A	0.129118	0.0993405	0.206525	0.125605	0.157175	0.522411
TCGA-XF-A9T0-01A	0.0918707	0.080984	0.131779	0.0741159	0.0352937	0.388882
TCGA-XF-A9T2-01A	0	0	0.52148	0.0562118	0	0.498124
TCGA-XF-A9T3-01A	0.0795639	0.238631	0.12751	0.128366	0.0460061	0.661375
TCGA-XF-A9T4-01A	0.0157148	0.190775	0.32499	0.1697	0.0824263	0.670027
TCGA-XF-A9T5-01A	0.576195	0	0.204018	0.128076	0	0.991258
TCGA-XF-A9T6-01A	0.0576421	0.0920396	0.202221	0.103136	0.00338787	0.499766
TCGA-XF-A9T8-01A	0.00668991	0.146325	0.305251	0.220752	0.0894189	0.638275
TCGA-XF-AAME-01A	0.116623	0.323249	0.247092	0.224119	0.284942	0.665832
TCGA-XF-AAMG-01A	0.0613824	0.112663	0.139483	0.0920022	0.0439794	0.356604
TCGA-XF-AAMH-01A	0.000254719	0.0857035	0.190992	0.0460391	0	0.398644
TCGA-XF-AAMJ-01A	0.0460318	0.160045	0.153232	0.114599	0.102754	0.460374
TCGA-XF-AAML-01A	0.273096	0.0781864	0.0568428	0.0719729	0	0.488726
TCGA-XF-AAMQ-01A	0.050958	0.166917	0.206274	0.16143	0.0443189	0.461684
TCGA-XF-AAMR-01A	0.143369	0.109923	0.225235	0.143657	0.168391	0.561832
TCGA-XF-AAMT-01A	0.0687278	0.169791	0.168189	0.156872	0.206361	0.475358
TCGA-XF-AAMW-01A	0.015467	0.139647	0.395199	0.173096	0.129361	0.66223
TCGA-XF-AAMX-01A	0.0718146	0.114861	0.0596988	0.0744546	0.103309	0.288678
TCGA-XF-AAMY-01A	0.0488333	0.113994	0.142241	0.10583	0.123521	0.390904
TCGA-XF-AAMZ-01A	0.113572	0.11061	0.124042	0.0757148	0.0364	0.338836
TCGA-XF-AAN0-01A	0.0637913	0.141769	0.16629	0.118458	0.0684016	0.492701
TCGA-XF-AAN1-01A	0.0782567	0.111495	0.108239	0.0598776	0	0.366367
TCGA-XF-AAN2-01A	0.0740378	0.162358	0.127767	0.160958	0	0.575956
TCGA-XF-AAN3-01A	0.121494	0.137586	0.164142	0.126431	0.0915499	0.467905
TCGA-XF-AAN4-01A	0.00333031	0.21365	0.255079	0.256971	0.20866	0.751777
TCGA-XF-AAN5-01A	0.0293691	0.146593	0.321652	0.225195	0.0604149	0.572076
TCGA-XF-AAN7-01A	0.0813284	0.169406	0.304162	0.125311	0.234302	0.239069
TCGA-YC-A89H-01A	0.0550649	0.0823357	0.124024	0.081209	0.0605322	0.410652
TCGA-YC-A8S6-01A	0.0506092	0.16129	0.218692	0.198402	0.0267436	0.586657
TCGA-YC-A9TC-01A	0.0508013	0.0410133	0.124824	0.0962479	0	0.366725
TCGA-YF-AA3L-01A	0.0303319	0.0901457	0.0924845	0.0609598	0.0257379	0.283643
TCGA-YF-AA3M-01A	0.102772	0.117479	0.163587	0.0996397	0.0567346	0.382985
TCGA-ZF-A9R0-01A	0.0347406	0.128155	0.0533867	0.0623478	0.042588	0.306639
TCGA-ZF-A9R1-01A	0.141045	0.128062	0.175757	0.100121	0.0636543	0.347833
TCGA-ZF-A9R2-01A	0.100217	0.0735543	0.120486	0.066717	0.0450541	0.316054
TCGA-ZF-A9R3-01A	0.100268	0.127193	0.068114	0.114535	0.128077	0.332705
TCGA-ZF-A9R4-01A	0.123082	0.0769919	0.128635	0.0885305	0.00709523	0.381064
TCGA-ZF-A9R5-01A	0.0831335	0.123661	0.112795	0.0752061	0	0.31481
TCGA-ZF-A9R7-01A	0.0723357	0.29204	0.194665	0.172195	0.00309829	0.493415
TCGA-ZF-A9R9-01A	0.0458805	0.151291	0.0809345	0.0677302	0.0758874	0.297949
TCGA-ZF-A9RC-01A	0.114152	0.0925408	0.191944	0.0891309	0.118519	0.384789
TCGA-ZF-A9RD-01A	0.094968	0.149619	0.374634	0.168839	0	0.74954
TCGA-ZF-A9RE-01A	0.118901	0.0683403	0.159848	0.092096	0.0663445	0.323264
TCGA-ZF-A9RF-01A	0.156862	0.141542	0.367718	0.129559	0.128598	0.814903
TCGA-ZF-A9RL-01A	0.0685346	0.0687617	0.118618	0.0558139	0.00789175	0.36284
TCGA-ZF-A9RM-01A	0.127265	0.102813	0.09274	0.0856978	0.00641688	0.369086
TCGA-ZF-A9RN-01A	0.191189	0.0410107	0.270487	0.159845	0	0.636942
TCGA-ZF-AA4N-01A	0	0.101599	0.33515	0.138346	0.0840569	0.518479
TCGA-ZF-AA4R-01A	0.0610093	0.14154	0.160027	0.0899643	0.133203	0.426484
TCGA-ZF-AA4T-01A	0.0843874	0.0785257	0.160004	0.10608	0	0.366547
TCGA-ZF-AA4U-01A	0.0804025	0.0955861	0.120544	0.0605774	0	0.334919
TCGA-ZF-AA4V-01A	0.0913823	0.0968691	0.234252	0.0881567	0.0582858	0.526089
TCGA-ZF-AA4W-01A	0.0648483	0.108976	0.221137	0.10589	0.00554976	0.412783
TCGA-ZF-AA4X-01A	0.0895999	0.0978723	0.101784	0.0815961	0.0494724	0.330035
TCGA-ZF-AA51-01A	0.0860744	0.194726	0.108452	0.117282	0.04642	0.419563
TCGA-ZF-AA52-01A	0.0218178	0.0957823	0.174575	0.144897	0.138006	0.58511
TCGA-ZF-AA53-01A	0	0.131357	0.185909	0.126194	0.149353	0.868564
TCGA-ZF-AA54-01A	0.104883	0.104581	0.525623	0.227929	0.616024	0.694453
TCGA-ZF-AA56-01A	0.126388	0.131844	0.19398	0.170402	0.094043	0.505602
TCGA-ZF-AA58-01A	0	0.203526	0.334498	0.396036	0.0937763	0.994977
TCGA-ZF-AA5H-01A	0	0.259564	0.212051	0.161463	0.0521739	0.80899
TCGA-ZF-AA5N-01A	0.0141792	0.099377	0.117672	0.0609704	0.000140304	0.465432
TCGA-ZF-AA5P-01A	0.103388	0.168102	0.181827	0.154518	0.0426631	0.485467
TCGA-3C-AAAU-01A	0.0708984	0.0535496	0	0.0213888	0	0.14793
TCGA-3C-AALI-01A	0.092722	0.232604	0.0614524	0.0972279	0	0.401392
TCGA-3C-AALJ-01A	0.12261	0.220222	0.0629434	0.0699645	0	0.534534
TCGA-3C-AALK-01A	0.0730902	0.119872	0.0196976	0.0718492	0	0.325862
TCGA-4H-AAAK-01A	0.0603437	0.130953	0.0873163	0.0980262	0.108286	0.384042
TCGA-5L-AAT0-01A	0.140093	0.20101	0.138225	0.109261	0.0897705	0.554788
TCGA-5L-AAT1-01A	0.108147	0.236528	0.303952	0.243843	0.241974	0.727335
TCGA-5T-A9QA-01A	0.0778935	0	0	0.0275919	0	0.0605383
TCGA-A1-A0SB-01A	0.0191408	0.0164855	0.0920936	0.00370404	0	0.145584
TCGA-A1-A0SD-01A	0.0324623	0.10474	0.150232	0.109887	0.0140902	0.374258
TCGA-A1-A0SE-01A	0.0596428	0.0856389	0.130058	0.0232774	0	0.242517
TCGA-A1-A0SF-01A	0.0877402	0.147872	0.254034	0.0540471	0.0141926	0.42524
TCGA-A1-A0SG-01A	0.181693	0.151915	0.0718764	0.0801963	0.075137	0.373338
TCGA-A1-A0SH-01A	0.0687819	0.10984	0.15818	0.0945731	0.186849	0.406449
TCGA-A1-A0SI-01A	0.11499	0.183995	0.249405	0.190797	0.0533892	0.752217
TCGA-A1-A0SJ-01A	0.061654	0.0798401	0.158454	0.0584324	0	0.349551
TCGA-A1-A0SK-01A	0.0618892	0	0	0.0222681	0	0.0522634
TCGA-A1-A0SM-01A	0.104201	0.0812501	0.102637	0.0769023	0.162377	0.343893
TCGA-A1-A0SN-01A	0.112652	0.149817	0.227814	0.130045	0.074393	0.537879
TCGA-A1-A0SO-01A	0.0823774	0.0995834	0.0803648	0.0279871	0	0.247739
TCGA-A1-A0SP-01A	0.0917729	0.163664	0.0294595	0.13126	0	0.665464
TCGA-A1-A0SQ-01A	0.04331	0.0708601	0.00911167	0.0230221	0	0.206466
TCGA-A2-A04N-01A	0.118021	0.0852458	0.0887245	0.0491189	0.0615455	0.32056
TCGA-A2-A04P-01A	0.155884	0.0824892	0	0.0375963	0	0.25454
TCGA-A2-A04Q-01A	0.503989	0.274442	0.602138	0.294712	0.0422828	1.47288
TCGA-A2-A04R-01A	0.0069777	0	0.0420628	0	0	0.0421438
TCGA-A2-A04T-01A	0.0920035	0.114671	0.119918	0.0824698	0	0.578804
TCGA-A2-A04U-01A	0.0672108	0	0	0	0	0.0880208
TCGA-A2-A04V-01A	0.0220112	0.0534316	0	0.0093356	0	0.201551
TCGA-A2-A04W-01A	0.100182	0.0170114	0.0913092	0.0260848	0	0.284517
TCGA-A2-A04X-01A	0.134481	0.145728	0.171274	0.1432	0	0.389217
TCGA-A2-A04Y-01A	0.0505411	0.0787772	0.141713	0.0834209	0.0664573	0.421401
TCGA-A2-A0CK-01A	0.0280528	0.118078	0.0803674	0.0497881	0.00266665	0.341317
TCGA-A2-A0CL-01A	0.503798	0.834306	0.705561	0.571024	0.0934045	1.85076
TCGA-A2-A0CM-01A	0.0675555	0.32567	0.148061	0.378077	0	0.858262
TCGA-A2-A0CO-01A	0.0591308	0.459824	0.219568	0.283735	0	0.793389
TCGA-A2-A0CP-01A	0.0369324	0.0676167	0.0534387	0.022151	0.00212558	0.230687
TCGA-A2-A0CQ-01A	0.107736	0.0538817	0.000107531	0.0733391	0	0.370569
TCGA-A2-A0CR-01A	0.237307	0.652384	0.409157	0.211242	0	0.999785
TCGA-A2-A0CS-01A	0.0878509	0.0907226	0.00327335	0.0405329	0	0.459508
TCGA-A2-A0CT-01A	0.0224748	0	0.0785088	0.0175196	0.0277787	0.162347
TCGA-A2-A0CU-01A	0.0370137	0.04901	0.0260868	0.0196255	0	0.195449
TCGA-A2-A0CV-01A	0.0741953	0.0741298	0.181899	0.1356	0.00511626	0.503612
TCGA-A2-A0CW-01A	0.107435	0.109916	0.00602631	0.0420423	0	0.405126
TCGA-A2-A0CX-01A	0.125944	0.0371373	0.132193	0.074546	0.0731552	0.452951
TCGA-A2-A0CY-01A	0.0372462	0	0	0	0	0
TCGA-A2-A0CZ-01A	0.116072	0.127458	0.173306	0.0694093	0.0121428	0.540814
TCGA-A2-A0D0-01A	0.0528229	0.00589769	0.122405	0.0804022	0	0.318847
TCGA-A2-A0D1-01A	0.0598013	0	0.00913375	0	0	0
TCGA-A2-A0D2-01A	0.103665	0.15045	0.162254	0.126955	0.0253587	0.552343
TCGA-A2-A0D3-01A	0.086166	0.105349	0.0920297	0.0383427	0	0.229122
TCGA-A2-A0D4-01A	0	0.00580927	0.0427764	0	0	0.0241489
TCGA-A2-A0EM-01A	0.0933192	0.0547658	0.0560023	0.0360327	0	0.368879
TCGA-A2-A0EN-01A	0.153105	0.292123	0.285501	0.215279	0.126992	0.827437
TCGA-A2-A0EO-01A	0.0841797	0.111761	0.186358	0.0930685	0.121488	0.39656
TCGA-A2-A0EP-01A	0.228493	0.838173	0.273671	0.427237	0.098732	2.37986
TCGA-A2-A0EQ-01A	0.312994	0.267388	0.429744	0.202371	0	0.952244
TCGA-A2-A0ER-01A	0.0403132	0.0476132	0.0543686	0.000861613	0	0.335
TCGA-A2-A0ES-01A	0	0.132479	0.304127	0.140616	0.165556	0.527104
TCGA-A2-A0ET-01A	0.0355374	0.0986629	0.0853757	0.108634	0	0.23972
TCGA-A2-A0EU-01A	0.0480466	0.0288089	0.0927686	0.0681382	0	0.202698
TCGA-A2-A0EV-01A	0.169908	0.118888	0.193311	0.0857646	0.131232	0.653558
TCGA-A2-A0EW-01A	0.0620802	0.189194	0.354063	0.188503	0.247622	0.622759
TCGA-A2-A0EX-01A	0.102731	0.0732248	0.0557576	0.0174959	0	0.275323
TCGA-A2-A0EY-01A	0.0828338	0.136358	0.0644209	0.0850644	0.0413991	0.405916
TCGA-A2-A0ST-01A	0.458833	0.579852	0.533788	0.502837	0	1.67389
TCGA-A2-A0SU-01A	0.0591599	0.0841598	0.0993846	0.0379827	0	0.291915
TCGA-A2-A0SV-01A	0.120621	0.112696	0.0706652	0.12869	0.146983	0.726882
TCGA-A2-A0SW-01A	0.179381	0.223488	0.216197	0.138408	0	0.599067
TCGA-A2-A0SX-01A	0.148992	0.49088	0.362985	0.309983	0.0701052	1.07435
TCGA-A2-A0SY-01A	0.132318	0.14064	0.136707	0.102698	0.0683254	0.453538
TCGA-A2-A0T0-01A	0.0220954	0.0598722	0.047956	0.0630701	0.0928685	0.331532
TCGA-A2-A0T1-01A	0.191246	0.236859	0.304587	0.129533	0.0548728	0.966068
TCGA-A2-A0T2-01A	0.0191268	0.0325639	0.0431277	0.017101	0	0.223941
TCGA-A2-A0T3-01A	0	0.03789	0.0876853	0.0675566	0.0969601	0.146243
TCGA-A2-A0T4-01A	0.0562395	0.10515	0.22611	0.112895	0.0845505	0.581759
TCGA-A2-A0T5-01A	0.0315144	0.069468	0	0.0185821	0	0.1726
TCGA-A2-A0T6-01A	0.144497	0.235671	0.338493	0.28601	0.218224	0.809015
TCGA-A2-A0T7-01A	0.051785	0.15679	0.166319	0.0958075	0.148522	0.49854
TCGA-A2-A0YC-01A	0.0452286	0.118268	0.0626375	0.100893	0.077391	0.338815
TCGA-A2-A0YD-01A	0.148691	0.210412	0.212163	0.237564	0.0823412	0.870034
TCGA-A2-A0YE-01A	0.035865	0.0647835	0.193963	0.0311931	0.0132184	0.412923
TCGA-A2-A0YF-01A	0.170665	0.0781062	0.113585	0.158672	0.176673	0.434084
TCGA-A2-A0YG-01A	0.0954898	0.0760588	0.0605459	0.0459045	0	0.283413
TCGA-A2-A0YH-01A	0.0908102	0.179402	0.206297	0.221814	0.257941	0.840687
TCGA-A2-A0YI-01A	0.185963	0.252904	0.37686	0.280482	0.354729	0.79668
TCGA-A2-A0YJ-01A	0	0.0790379	0.0535128	0.0335793	0.0160727	0.232462
TCGA-A2-A0YK-01A	0.286757	0.498707	0.64572	0.306967	0.116755	1.12003
TCGA-A2-A0YL-01A	0.10006	0.148246	0.301926	0.0939371	0.11991	0.498715
TCGA-A2-A0YM-01A	0.0352953	0.2098	0	0.289724	0	0.84206
TCGA-A2-A0YT-01A	0	0.0403583	0.0687964	0.0527915	0.0114662	0.287399
TCGA-A2-A1FV-01A	0.00432559	0.0234264	0.0723062	0	0	0.0829947
TCGA-A2-A1FW-01A	0.0476489	0.0713926	0.171606	0.0406347	0.0419992	0.223559
TCGA-A2-A1FX-01A	0.0709973	0.109473	0.12625	0.138796	0.135784	0.405797
TCGA-A2-A1FZ-01A	0.0850406	0.173617	0.210937	0.146492	0.296321	0.788753
TCGA-A2-A1G0-01A	0.102815	0.172929	0.216924	0.153441	0.0725713	0.553756
TCGA-A2-A1G1-01A	0.0934539	0.194301	0.152448	0.322368	0.0278358	0.699185
TCGA-A2-A1G4-01A	0.0861996	0.0386161	0.0427469	0.0360162	0.0029568	0.201999
TCGA-A2-A1G6-01A	0.025453	0.101655	0.323846	0.103108	0.235294	0.434481
TCGA-A2-A259-01A	0.0705222	0.155635	0.138249	0.204533	0	0.490371
TCGA-A2-A25A-01A	0.105585	0.178328	0.402842	0.181834	0.166331	0.728909
TCGA-A2-A25B-01A	0.1106	0.0774606	0.11229	0.110841	0.075101	0.427565
TCGA-A2-A25C-01A	0.0714363	0.127338	0.159792	0.104234	0	0.524297
TCGA-A2-A25D-01A	0.0992638	0.165948	0.189245	0.111387	0	0.535309
TCGA-A2-A25E-01A	0.0897146	0.0401479	0.112755	0.0505048	0.014223	0.288321
TCGA-A2-A25F-01A	0.354726	0.916235	1.11144	0.845453	0.294832	2.93411
TCGA-A2-A3KC-01A	0.0884615	0.235287	0.14522	0.114133	0.159595	0.596112
TCGA-A2-A3KD-01A	0.0282193	0.0977376	0.0689309	0.0394811	0.0287687	0.31102
TCGA-A2-A3XS-01A	0.0606395	0.212371	0.00151868	0.0364463	0	0.334768
TCGA-A2-A3XT-01A	0.128774	0.278102	0	0.20371	0.0832532	0.942089
TCGA-A2-A3XU-01A	0.00310137	0	0	0	0	0
TCGA-A2-A3XV-01A	0.00937047	0	0	0	0	0
TCGA-A2-A3XW-01A	0.0332445	0.20835	0	0.0332562	0	0.544856
TCGA-A2-A3XX-01A	0.0867436	0.129702	0.0238057	0.0778781	0.00398896	0.36075
TCGA-A2-A3XY-01A	0.0621703	0.32746	0.080285	0.214376	0	0.670483
TCGA-A2-A3XZ-01A	0.436578	0.453988	0	0.0932749	0	0.975759
TCGA-A2-A3Y0-01A	0.121679	0.173882	0	0.0794232	0	0.472847
TCGA-A2-A4RW-01A	0.0483364	0.196846	0.107393	0.095525	0.131702	0.359681
TCGA-A2-A4RX-01A	0.169638	0.342092	0.170799	0.139778	0	0.725647
TCGA-A2-A4RY-01A	0.106701	0.282194	0.168026	0.138378	0.0724803	0.618331
TCGA-A2-A4S0-01A	0.058125	0.0504683	0.00968861	0.0346177	0	0.179455
TCGA-A2-A4S1-01A	0.0095454	0.191117	0.419973	0.226909	0.804094	0.652052
TCGA-A2-A4S2-01A	0.0742437	0.219007	0.283369	0.184931	0.0132223	0.671074
TCGA-A2-A4S3-01A	0.0973338	0.165401	0.00980504	0.0592385	0	0.400815
TCGA-A7-A0CD-01A	0.025446	0.045105	0.102653	0.0174158	0	0.154193
TCGA-A7-A0CE-11A	0	0.128653	0.203709	0.111688	0.328292	0.395292
TCGA-A7-A0CE-01A	0.0470117	0.0323114	0.230475	0.0318222	0	0.290253
TCGA-A7-A0CG-01A	0.116199	0.196388	0.320748	0.136393	0.0989174	0.529141
TCGA-A7-A0CH-11A	0.0337432	0.221336	0.250929	0.109098	0.205005	0.756285
TCGA-A7-A0CH-01A	0.0416731	0.0727199	0.057891	0.0428302	0.00966185	0.231434
TCGA-A7-A0CJ-01A	0.0391885	0.00570856	0.0410731	0.085838	0	0.0834726
TCGA-A7-A0D9-11A	0	0.160918	0.392211	0.141674	0.235928	0.94955
TCGA-A7-A0D9-01A	0.0182721	0.0227563	0.126537	0.00551941	0	0.278729
TCGA-A7-A0DA-01A	0.00752198	0.103781	0.0388815	0.0706366	0	0.29934
TCGA-A7-A0DB-11A	0	0.180005	0.424168	0.158173	0.994023	1.08873
TCGA-A7-A0DB-01A	0.0608941	0.119616	0.0863643	0.0421917	0.17494	0.472685
TCGA-A7-A13D-01A	0.0344202	0.103293	0	9.73e-06	0	0.193412
TCGA-A7-A13E-11A	0	0.171528	0.310426	0.152232	0.531033	0.580799
TCGA-A7-A13E-01A	0.00735934	0.0209558	0.0481649	0.053084	0	0.15348
TCGA-A7-A13F-11A	0	0.140829	0.351461	0.111793	0.271379	0.496071
TCGA-A7-A13F-01A	0.065979	0.049374	0.0321625	0.0397132	0.049423	0.304547
TCGA-A7-A13G-11A	0	0.125302	0.254865	0.0340845	0.195572	0.47252
TCGA-A7-A13G-01A	0.0652123	0.0491877	0.00163805	0.0347631	0	0.111195
TCGA-A7-A13H-01A	0.18514	0.312721	0.105356	0.216266	0.111472	1.28082
TCGA-A7-A26E-01A	0.0686328	0.057999	0.143555	0.137068	0.134008	0.308974
TCGA-A7-A26F-01A	0.097533	0.128771	0.263689	0.32145	0.261403	0.602085
TCGA-A7-A26G-01A	0.210278	0.147098	0.454963	0.239643	0.292632	0.789511
TCGA-A7-A26H-01A	0.0639599	0.105286	0.123472	0.111617	0.0864273	0.424351
TCGA-A7-A26I-01A	0.0846518	0.102187	0.0920081	0.137642	0.210692	0.391337
TCGA-A7-A26J-01A	0.0672087	0.0884574	0.136782	0.139213	0.14462	0.336145
TCGA-A7-A2KD-01A	0.142813	0.155662	0.190859	0.172711	0.133709	0.570693
TCGA-A7-A3IY-01A	0.108266	0.0838728	0.0629061	0.189292	0.193594	0.691983
TCGA-A7-A3IZ-01A	0.0466805	0.0305053	0.0117819	0.0463173	0.0313403	0.140916
TCGA-A7-A3J0-01A	0.143588	0.127016	0.00303437	0.020812	0	0.328938
TCGA-A7-A3J1-01A	0.296118	0.441888	0.271947	0.211361	0.183409	1.06143
TCGA-A7-A3RF-01A	0.0938497	0	0	0	0	0.101682
TCGA-A7-A425-01A	0.0917378	0.171136	0	0.116269	0.151133	0.504787
TCGA-A7-A426-01A	0.0399486	0.179775	0.152227	0.0789179	0.0326462	0.388495
TCGA-A7-A4SA-01A	0.0803065	0.302235	0.2118	0.158657	0.0266366	0.621748
TCGA-A7-A4SB-01A	0.0167772	0.0626327	0.040287	0.00298418	0	0.106715
TCGA-A7-A4SC-01A	0.0433894	0.171873	0.129458	0.119753	0.0879044	0.351614
TCGA-A7-A4SD-01A	0.231141	0.258082	0.101296	0.250775	0	0.872842
TCGA-A7-A4SE-01A	0.055174	0.158096	0.0308214	0.138852	0	0.577739
TCGA-A7-A4SF-01A	0.0469111	0.117419	0.00673393	0	0	0.262325
TCGA-A7-A56D-01A	0.0464645	0.0197211	0	0.025102	0	0.245869
TCGA-A7-A5ZV-01A	0.0201192	0.127732	0	0.0582868	0.0279619	0.474744
TCGA-A7-A5ZW-01A	0.0286825	0.115811	0.17392	0.0960343	0.111272	0.375847
TCGA-A7-A5ZX-01A	0.0315839	0.107422	0.0919691	0.0412406	0.0975538	0.264069
TCGA-A7-A6VV-01A	0.161508	0.254045	0.00625689	0.132095	0.100368	0.76702
TCGA-A7-A6VW-01A	0.0503089	0.0402531	0	0.0946199	0	0.255966
TCGA-A7-A6VX-01A	0.0647448	0.113485	0.00445766	0.0668777	0.0190776	0.345456
TCGA-A7-A6VY-01A	0.410261	0.124378	0.104224	0.113981	0.0675667	1.26326
TCGA-A8-A06N-01A	0.023552	0.0098227	0	0.0182467	0	0.0181147
TCGA-A8-A06O-01A	0.044607	0.0752048	0.0182884	0.0285309	0.0371972	0.297737
TCGA-A8-A06P-01A	0.116499	0.0683735	0.0871169	0.078352	0.140587	0.450206
TCGA-A8-A06Q-01A	0.0307009	0	0	0	0	0.0154843
TCGA-A8-A06R-01A	0.0885251	0.0921182	0.0764488	0.110759	0.0500164	0.396138
TCGA-A8-A06T-01A	0.0347745	0.0817213	0.0769601	0.0529596	0	0.218004
TCGA-A8-A06U-01A	0.0317077	0.0431861	0.101375	0.0685325	0	0.296578
TCGA-A8-A06X-01A	0.0627581	0.0383922	0.100974	0.0938405	0	0.314137
TCGA-A8-A06Y-01A	0.117584	0	0	0	0	0
TCGA-A8-A06Z-01A	0.00925196	0.0112494	0.0080139	0	0	0.144402
TCGA-A8-A075-01A	0.148632	0.157991	0.0788721	0.110966	0.0769229	0.60324
TCGA-A8-A076-01A	0.067424	0.0913806	0.0988237	0.0882609	0.137792	0.417989
TCGA-A8-A079-01A	0.0484231	0.0489364	0	0.0124447	0.0118856	0.203179
TCGA-A8-A07B-01A	0.0142591	0.0258742	0.0270864	0.0151631	0.00258124	0.164932
TCGA-A8-A07C-01A	0.117183	0.0862977	0.206537	0.137952	0.128917	0.551452
TCGA-A8-A07E-01A	0.0839726	0.129064	0.309624	0.100186	0.127118	0.666729
TCGA-A8-A07F-01A	0.167004	0.131035	0.184419	0.140939	0.136785	0.601797
TCGA-A8-A07G-01A	0.0888087	0.0681486	0.151074	0.0587796	0.0637914	0.428947
TCGA-A8-A07I-01A	0.115737	0.122921	0.134978	0.18967	0.116988	0.557818
TCGA-A8-A07J-01A	0.105569	0.271158	0.235987	0.249747	0.491763	1.10216
TCGA-A8-A07L-01A	0.0367597	0.0726199	0.00583855	0.0256173	0	0.155214
TCGA-A8-A07O-01A	0.0540469	0.096111	0.0403186	0.135709	0	0.382047
TCGA-A8-A07P-01A	0.0827335	0.00815734	0.0669738	0.0467394	0.0924929	0.268547
TCGA-A8-A07R-01A	0.0824494	0.016429	0	0.0411997	0	0.18101
TCGA-A8-A07S-01A	0.0379805	0.0683842	0.0279959	0.0433414	0.0416495	0.272052
TCGA-A8-A07U-01A	0.292416	0.299673	0.241458	0.330241	0	1.06636
TCGA-A8-A07W-01A	0.104032	0.0641045	0.0643404	0.0843588	0.161622	0.425004
TCGA-A8-A07Z-01A	0.0384222	0.0930429	0	0.0463539	0	0.405414
TCGA-A8-A081-01A	0.114026	0.11016	0.307737	0.163057	0	0.66694
TCGA-A8-A082-01A	0.0803368	0.0840504	0.00650923	0.0816938	0.120082	0.381627
TCGA-A8-A083-01A	0.0372262	0.0140314	0.0654812	0.0267825	0	0.159703
TCGA-A8-A084-01A	0.0258085	0.0413959	0.04976	0.051096	0	0.170489
TCGA-A8-A085-01A	0.0103958	0.0512733	0.0456332	0	0	0.0705281
TCGA-A8-A086-01A	0.0242211	0.046269	0.0539401	0.0592127	0.0736619	0.231719
TCGA-A8-A08A-01A	0.145087	0.12412	0	0.0699787	0.0655955	0.517368
TCGA-A8-A08B-01A	0.0265062	0.0542293	0.033541	0.0351405	0	0.123576
TCGA-A8-A08C-01A	0.0808442	0.0471138	0.0170281	0.0170672	0	0.176274
TCGA-A8-A08F-01A	0.0883195	0.149879	0.141348	0.226472	0.192192	0.807138
TCGA-A8-A08G-01A	0.0584875	0.101926	0.040178	0.102396	0.0584668	0.368316
TCGA-A8-A08H-01A	0.0949532	0.355425	0.478523	0.54184	1.18133	1.3146
TCGA-A8-A08I-01A	0.257524	0.168255	0.456358	0.506203	0	2.06353
TCGA-A8-A08J-01A	0.0153103	0.0621199	0.0520723	0.0625157	0.104213	0.275746
TCGA-A8-A08L-01A	0.0504014	0.168231	0.271624	0.141045	0	0.559282
TCGA-A8-A08O-01A	0.0383242	0.0844687	0.0730809	0.0451587	0.00715681	0.238848
TCGA-A8-A08P-01A	0.104154	0.225954	0.247308	0.235668	0.114061	0.859943
TCGA-A8-A08R-01A	0.113569	0.223755	0.230769	0.245326	0.0487334	0.917802
TCGA-A8-A08S-01A	0.0470118	0.0170152	0.0682193	0.0462223	0	0.210911
TCGA-A8-A08T-01A	0.106859	0.080284	0.0317268	0.0491425	0.0232226	0.293769
TCGA-A8-A08X-01A	0.296175	0.0990011	0.0562205	0.0651009	0.0219852	0.625192
TCGA-A8-A08Z-01A	0.0936548	0.228192	0.139105	0.247161	0.437923	0.78778
TCGA-A8-A090-01A	0.0867704	0.101481	0.141092	0.169169	0.204396	0.58925
TCGA-A8-A091-01A	0.055013	0.0903575	0.078516	0.0509521	0.0606774	0.270013
TCGA-A8-A092-01A	0.0581598	0.0657817	0.0247032	0.0292585	0.0637501	0.261516
TCGA-A8-A093-01A	0.0224657	0.0473664	0	0.0126944	0	0.104437
TCGA-A8-A094-01A	0.080382	0.0531804	0.253687	0.246515	0.0962075	0.651908
TCGA-A8-A095-01A	0.046968	0.12044	0.108054	0.067605	0.0292872	0.347834
TCGA-A8-A096-01A	0.197511	0.210053	0.245221	0.311641	0.263201	1.06321
TCGA-A8-A097-01A	0.0866672	0.100941	0.120667	0.0906978	0.113762	0.478366
TCGA-A8-A099-01A	0.107284	0.0783824	0.096869	0.0650509	0	0.348616
TCGA-A8-A09A-01A	0.0386662	0.107729	0.189602	0.0943313	0.0616979	0.358904
TCGA-A8-A09B-01A	0.0377527	0.0633408	0.0136973	0.0290217	0	0.195261
TCGA-A8-A09C-01A	0.038325	0.0159651	0	0	0	0.107774
TCGA-A8-A09D-01A	0.0898294	0.129433	0.206891	0.133992	0.279207	0.615901
TCGA-A8-A09E-01A	0.0377481	0.00477676	0	0	0	0.0835277
TCGA-A8-A09G-01A	0.128599	0.118851	0.167433	0.131145	0	0.431614
TCGA-A8-A09I-01A	0.102316	0.0226639	0.147778	0.118116	0.0599256	0.542714
TCGA-A8-A09K-01A	0.067086	0.119013	0.225039	0.0482789	0	0.385743
TCGA-A8-A09M-01A	0.121653	0.0944939	0.0959537	0.0823394	0.00335968	0.524376
TCGA-A8-A09N-01A	0.0851946	0.0534939	0.0867293	0.0305876	0	0.27313
TCGA-A8-A09Q-01A	0.20434	0.150853	0.11346	0.119728	0.160512	0.775113
TCGA-A8-A09R-01A	0.101945	0.178759	0.129424	0.222786	0.123796	0.741899
TCGA-A8-A09T-01A	0.252031	0.0307247	0.0601668	0.0601195	0.0609256	0.516662
TCGA-A8-A09V-01A	0.0576737	0.124903	0.0424107	0.0839303	0.0443257	0.252051
TCGA-A8-A09W-01A	0.156702	0.0220805	0.0838397	0.0504632	0.0875551	0.315789
TCGA-A8-A09X-01A	0.184892	0.0941192	0.271332	0.149173	0.119615	0.670035
TCGA-A8-A09Z-01A	0.120133	0.0557741	0.304852	0.218527	0	0.511982
TCGA-A8-A0A1-01A	0.0326904	0.225949	0.167506	0.373159	0.181985	1.07208
TCGA-A8-A0A2-01A	0.156144	0.0682216	0.126683	0.0904812	0.0881508	0.393973
TCGA-A8-A0A4-01A	0.0400877	0.0828515	0.0967654	0.043961	0	0.277816
TCGA-A8-A0A6-01A	0.212985	0.112451	0.42655	0.188293	0.0716559	0.850679
TCGA-A8-A0A7-01A	0.344966	0.355064	0.830476	0.315742	0.236126	1.34677
TCGA-A8-A0A9-01A	0.0471424	0.105011	0.0658239	0.0921008	0	0.368664
TCGA-A8-A0AB-01A	0	0.0678145	0.0586707	0.0108005	0.0213567	0.106058
TCGA-A8-A0AD-01A	0.118792	0.0922414	0.137883	0.204232	0.277079	0.524926
TCGA-AC-A23C-01A	0.167352	0.0987981	0.205158	0.116733	0.0818411	0.599836
TCGA-AC-A23E-01A	0.0488817	0.0476903	0.137785	0.120159	0.255951	0.3983
TCGA-AC-A23G-01A	0.0459933	0.163441	0.182551	0.127398	0.118784	0.764458
TCGA-AC-A23H-11A	0	0.0743537	0.369418	0.0424884	0.258074	0.507515
TCGA-AC-A23H-01A	0.0599497	0.0106597	0.0561224	0.0467409	0.00377529	0.194633
TCGA-AC-A2B8-01A	0.0977096	0.188677	0.26973	0.205718	0.188313	0.725627
TCGA-AC-A2BK-01A	0.0986539	0.00433125	0.198609	0	0	0.268965
TCGA-AC-A2BM-01A	0.133251	0.107219	0.182303	0.136739	0.00222164	0.523663
TCGA-AC-A2FB-11A	0.0253178	0.167848	0.443603	0.102438	0.350499	0.874704
TCGA-AC-A2FB-01A	0.330823	0.298088	0.818927	0.283437	0.102689	1.25224
TCGA-AC-A2FE-01A	0.0631997	0.371495	0.380991	0.240448	0	1.05571
TCGA-AC-A2FF-11A	0.100487	0.178825	0.237213	0.151103	0.237043	0.641758
TCGA-AC-A2FF-01A	0.132873	0.244587	0.374412	0.160647	0.188893	0.741758
TCGA-AC-A2FG-01A	0.057349	0.0781065	0.117976	0.0664954	0	0.335322
TCGA-AC-A2FK-01A	0.0497174	0.200349	0.342364	0.154158	0.183321	0.538349
TCGA-AC-A2FM-11B	0.0143123	0.0670987	0.0951135	0.0803143	0	0.416898
TCGA-AC-A2FM-01A	0.0269462	0.0502833	0.00466584	0.0106011	0	0.126859
TCGA-AC-A2FO-01A	0.116803	0.355137	0.414963	0.227265	0.191288	0.747489
TCGA-AC-A2QH-01A	0.0269251	0.0107824	0.121845	0.057225	0.18315	0.257808
TCGA-AC-A2QI-01A	0.123804	0.23484	0.179438	0.146113	0.215431	0.621664
TCGA-AC-A2QJ-01A	0.0449963	0.18232	0	0.102747	0.427047	0.630991
TCGA-AC-A3BB-01A	0.188465	0.32232	0.255413	0.16447	0.0181569	0.916509
TCGA-AC-A3EH-01A	0.0961465	0.0872793	0.0219609	0.000300955	0.00440487	0.355991
TCGA-AC-A3HN-01A	0.157152	0.226124	0.202601	0.197253	0.160305	0.764954
TCGA-AC-A3OD-01A	0.0190518	0.325431	0.334297	0.212051	0.257649	0.903812
TCGA-AC-A3QP-01A	0.0595621	0.100039	0.0361309	0.105148	0.153267	0.377032
TCGA-AC-A3QQ-01A	0.0876878	0.0499604	0	0.0268161	0	0.236404
TCGA-AC-A3TM-01A	0.0273816	0.0836057	0	0.0183249	0	0.203802
TCGA-AC-A3TN-01A	0.031849	0.047572	0	0	0	0.120973
TCGA-AC-A3W5-01A	0.177088	0.239556	0.164451	0.168064	0.0727946	0.883104
TCGA-AC-A3W6-01A	0.0412156	0.347633	0.195909	0.139859	0.0858431	0.689319
TCGA-AC-A3W7-01A	0.0508284	0.168556	0.0114799	0.0684908	0	0.296077
TCGA-AC-A3YI-01A	0.00648093	0.110093	0.135264	0.164971	0.0438691	0.461288
TCGA-AC-A3YJ-01A	0.0611187	0.0584037	0	0.0752776	0.125323	0.331053
TCGA-AC-A4ZE-01A	0	0.14061	0.0677368	0.0261009	0	0.197616
TCGA-AC-A5EH-01A	0.102102	0.0686596	0.0721622	0.130158	0.0255858	0.562346
TCGA-AC-A5XS-01A	0.114382	0.169175	0.141841	0.153714	0.176078	0.579614
TCGA-AC-A5XU-01A	0.0793818	0.0937884	0	0.0126352	0	0.255213
TCGA-AC-A62V-01A	0.0175361	0	0	0	0	0.186737
TCGA-AC-A62X-01A	0.0745927	0.0429033	0	0.112853	0	0.0539985
TCGA-AC-A62Y-01A	0.072144	0.123878	0.087984	0.14876	0.118852	0.557781
TCGA-AC-A6IV-01A	0.0767191	0.369609	0.282225	0.238521	0.474913	0.900496
TCGA-AC-A6IW-01A	0.0967647	0.364712	0.0396357	0.389205	0.220453	1.11089
TCGA-AC-A6IX-06A	0.488647	0.4514	0.214106	0.222268	0.00608427	0.818139
TCGA-AC-A6IX-01A	0.0809718	0.177055	0.119915	0.131895	0.104363	0.51909
TCGA-AC-A6NO-01A	0.0870484	0.0783019	0	0.00583367	0	0.188953
TCGA-AC-A7VB-01A	0.0151554	0	0	0	0	0
TCGA-AC-A7VC-01A	0.123989	0.0995458	0.0217028	0.0635913	0.00122459	0.370905
TCGA-AC-A8OP-01A	0.0341528	0.136041	0.0470453	0.0618099	0	0.2718
TCGA-AC-A8OQ-01A	0.24352	0.314169	0	0.150263	0	0.696646
TCGA-AC-A8OR-01A	0.0382999	0.075065	0	0.0585176	0.0522551	0.256167
TCGA-AC-A8OS-01A	0.0690477	0.217718	0.109265	0.0966879	0.0529101	0.437725
TCGA-AN-A03X-01A	0.0426217	0.00508907	0.109969	0.0428032	0.09526	0.277117
TCGA-AN-A03Y-01A	0.0433414	0.0342566	0.0563255	0	0	0.136525
TCGA-AN-A041-01A	0.0510487	0.117053	0.026848	0.0402878	0	0.277856
TCGA-AN-A046-01A	0.0381986	0.0898692	0.151696	0.0908904	0	0.417598
TCGA-AN-A049-01A	0.0994549	0.0970434	0.0763004	0.0922135	0.0559267	0.386639
TCGA-AN-A04A-01A	0.0305634	0.0305011	0.0636891	0.0173117	0.00388032	0.192075
TCGA-AN-A04C-01A	0.0525721	0.00981409	0	0	0	0.11939
TCGA-AN-A04D-01A	0.0403822	0	0	0.00273607	0	0.0443703
TCGA-AN-A0AJ-01A	0.0730751	0.117821	0.178402	0.125738	0.0371491	0.631396
TCGA-AN-A0AK-01A	0.0576671	0.0430795	0	0.00984967	0	0.226839
TCGA-AN-A0AL-01A	0.299992	0.1757	0.165609	0.157112	0.0330606	0.578554
TCGA-AN-A0AM-01A	0.0859967	0.0505386	0.0245973	0.120683	0	0.310298
TCGA-AN-A0AR-01A	0.0670465	0	0	0.0171655	0	0.116121
TCGA-AN-A0AS-01A	0.0209056	0.0927903	0.0100487	0.0821348	0.127812	0.371039
TCGA-AN-A0AT-01A	0.0885568	0.0573169	0.0359492	0.086925	0	0.385425
TCGA-AN-A0FD-01A	0.0164692	0.0576467	0	0.0263935	0	0.199182
TCGA-AN-A0FF-01A	0.104819	0.194152	0.0916145	0.139235	0.092562	0.549118
TCGA-AN-A0FJ-01A	0.122711	0.152211	0	0.0792522	0	0.288881
TCGA-AN-A0FK-01A	0.0555834	0.0588103	0	0	0	0.117719
TCGA-AN-A0FL-01A	0.0744561	0	0	0	0	0.0502722
TCGA-AN-A0FN-01A	0.214202	0.356058	0.574091	0.281696	0.187424	1.04052
TCGA-AN-A0FS-01A	0.0178385	0.0826373	0.102336	0.0417394	0.0624322	0.30497
TCGA-AN-A0FT-01A	0.0537329	0.0216783	0	0	0	0.213692
TCGA-AN-A0FV-01A	0.0492501	0.0068483	0.0503902	0.010561	0.000642758	0.214595
TCGA-AN-A0FW-01A	0.0270447	0.0197751	0.063526	0	0	0.145669
TCGA-AN-A0FX-01A	0.0511069	0.0829639	0.0866039	0.0495233	0	0.26446
TCGA-AN-A0FY-01A	0.0713291	0.118817	0.00872345	0.0195357	0.0499264	0.313775
TCGA-AN-A0FZ-01A	0.0421503	0.0911323	0.0280617	0	0	0.189954
TCGA-AN-A0G0-01A	0.104553	0	0.0831346	0.0310296	0.274849	0.142854
TCGA-AN-A0XL-01A	0.00603812	0.119205	0.190413	0.0789077	0.06249	0.413882
TCGA-AN-A0XN-01A	0.0781769	0.127914	0.184577	0.209246	0.27872	0.742751
TCGA-AN-A0XO-01A	0.0074852	0.0146573	0.0208041	0	0	0.0893999
TCGA-AN-A0XP-01A	0.0328421	0.0577607	0.0475859	0.0447129	0	0.169622
TCGA-AN-A0XR-01A	0.0335268	0.0435674	0	0.0323687	0	0.0911845
TCGA-AN-A0XS-01A	0.174338	0.224037	0.233174	0.138825	0.0750428	0.680389
TCGA-AN-A0XT-01A	0.0154838	0.0736055	0.0831306	0.0150011	0	0.150277
TCGA-AN-A0XU-01A	0.114063	0.0595701	0.284889	0.149639	0.031248	0.505265
TCGA-AN-A0XV-01A	0.0362675	0.128602	0.2084	0.0608657	0.00715548	0.357364
TCGA-AN-A0XW-01A	0.138965	0.229332	0.283766	0.243878	0.157603	0.917206
TCGA-AO-A03L-01A	0.117471	0.091967	0.135813	0.10335	0	0.332911
TCGA-AO-A03M-01B	0.0914937	0.195338	0.260079	0.175608	0.048314	0.64944
TCGA-AO-A03N-01B	0.0460409	0	0	0	0	0.0153242
TCGA-AO-A03O-01A	0.0145325	0.102237	0.128552	0.121766	0	0.386656
TCGA-AO-A03P-01A	0.0684191	0	0	0	0	0.0498171
TCGA-AO-A03R-01A	0.0469454	0.0635913	0.103189	0.0111126	0	0.20228
TCGA-AO-A03T-01A	0.0236128	0	0.010266	0	0	0.0420576
TCGA-AO-A03U-01B	0.065527	0	0.53329	0.451201	0.416959	0.819704
TCGA-AO-A03V-01A	0.0545721	0.0923868	0.0972413	0.0637913	0	0.219292
TCGA-AO-A0J2-01A	0.0468511	0	0.217585	0.131864	0	0.373486
TCGA-AO-A0J3-01A	0.0262728	0	0	0	0	0.0149506
TCGA-AO-A0J4-01A	0.250847	0.383034	0.0643454	0.186625	0	0.706396
TCGA-AO-A0J5-01A	0.0648823	0.0979924	0.0869021	0.0784138	0.10531	0.33668
TCGA-AO-A0J6-01A	0.145807	0.0820251	0.173074	0.212821	0	0.476796
TCGA-AO-A0J7-01A	0.0143448	0	0	0	0	0
TCGA-AO-A0J8-01A	0.0596619	0.174252	0.080289	0.098638	0.00681452	0.514003
TCGA-AO-A0J9-01A	0.0542128	0.121586	0.164976	0.0876845	0.131278	0.423229
TCGA-AO-A0JA-01A	0.153613	0.144214	0.150787	0.140992	0.1769	0.54558
TCGA-AO-A0JB-01A	0.0135932	0	0	0	0	0
TCGA-AO-A0JC-01A	1.97027	2.26689	1.18592	0.688562	0	2.93242
TCGA-AO-A0JD-01A	0.0696517	0.0101008	0.0807447	0.0286012	0	0.25342
TCGA-AO-A0JE-01A	0.279494	0.0917119	0.281522	0.180351	0.0378187	0.930987
TCGA-AO-A0JF-01A	0.172042	0.150044	0.362962	0.12138	0.235303	0.821371
TCGA-AO-A0JG-01A	0.143735	0.260633	0.429074	0.14081	0	0.690671
TCGA-AO-A0JI-01A	0.089026	0.0488628	0.0622723	0.0271572	0	0.101744
TCGA-AO-A0JJ-01A	0.12621	0.277546	0.319623	0.205571	0.218931	0.769677
TCGA-AO-A0JL-01A	0.00327629	0	0	0	0	0
TCGA-AO-A0JM-01A	0.0399284	0.0526099	0.0766272	0.0742842	0	0.32455
TCGA-AO-A124-01A	0.11532	0.04717	0.0780614	0.112178	0	0.264707
TCGA-AO-A125-01A	0.0113041	0.0121061	0	0	0	0
TCGA-AO-A126-01A	0.0607819	0.10338	0.0484703	0.00518659	0.0471424	0.309067
TCGA-AO-A128-01A	0.125482	0.470178	1.08011	0.941013	0	2.22883
TCGA-AO-A129-01A	0.185583	0.245443	0.0901027	0.121879	0	0.584301
TCGA-AO-A12A-01A	0.14203	0.157439	0.152397	0.079592	0	0.544029
TCGA-AO-A12B-01A	0.00441986	0	0.066742	0	0	0.0988323
TCGA-AO-A12C-01A	0.0465154	0.0618224	0.0403274	0.0202446	0.0359567	0.192983
TCGA-AO-A12D-01A	0.163207	0.16602	0.162428	0.126446	0.0384898	0.545726
TCGA-AO-A12E-01A	0.0441524	0.135042	0.0759371	0.134881	0.136376	0.411946
TCGA-AO-A12F-01A	0.0308856	0.0429626	0.0064893	0.0101045	0.00544481	0.207798
TCGA-AO-A12G-01A	0.0250903	0.0475118	0.039964	0	0	0.214206
TCGA-AO-A12H-01A	0.0335129	0.0331193	0	0.0204273	0.0362523	0.178202
TCGA-AO-A1KO-01A	0	0.0188284	0.186588	0.0715379	0.0686379	0.156377
TCGA-AO-A1KP-01A	0.011518	0	0.0119675	0	0	0
TCGA-AO-A1KQ-01A	0.0428739	0.0502142	0.260795	0.0689107	0	0.335516
TCGA-AO-A1KR-01A	0.0327327	0.0529882	0.0218457	0	0	0.0288969
TCGA-AO-A1KS-01A	0.0565006	0.0824214	0.221675	0.062212	0.15596	0.293889
TCGA-AO-A1KT-01A	0.0333084	0.0267008	0.0512507	0.0835272	0.0554573	0.309928
TCGA-AQ-A04H-01B	0.00401537	0.0899011	0.0595732	0.0405195	0	0.220985
TCGA-AQ-A04J-01A	0.342716	0.364203	0.215149	0.187091	0.0538023	0.718588
TCGA-AQ-A04L-01B	0.0772892	0.000497063	0	0.0202814	0	0.165207
TCGA-AQ-A0Y5-01A	0.0247616	0	0.150406	0.0687195	0.137675	0.362742
TCGA-AQ-A1H2-01A	0.0217646	0.0375227	0.0542041	0.0689069	0.0695262	0.184114
TCGA-AQ-A1H3-01A	0.0344243	0.172471	0.203144	0.115799	0.0347799	0.489682
TCGA-AQ-A54N-01A	0.00984837	0.00449765	0	0.0110428	0	0.0417634
TCGA-AQ-A54O-01A	0.0709933	0.0505618	0	0.0165217	0	0.254958
TCGA-AQ-A7U7-01A	0.373755	0.730783	0.664597	0.444266	0.114075	1.59069
TCGA-AR-A0TP-01A	0.118637	0.0063287	0.0289694	0.0201815	0	0.339354
TCGA-AR-A0TQ-01A	0.0917774	0.209108	0.262954	0.10543	0.0310054	0.579513
TCGA-AR-A0TR-01A	0.0469505	0.105327	0	0.0334901	0	0.0774189
TCGA-AR-A0TS-01A	0.625165	0.922536	0.276039	0.340963	0.1921	1.18736
TCGA-AR-A0TT-01A	0.436901	0.60051	0.278145	0.399631	0.204575	1.57993
TCGA-AR-A0TU-01A	0	0.140271	0.0660977	0.134531	0	0.508447
TCGA-AR-A0TV-01A	0.0598025	0.124715	0.10512	0.135952	0	0.521245
TCGA-AR-A0TW-01A	0.119665	0.0487084	0.254076	0.10583	0.0370774	0.55178
TCGA-AR-A0TX-01A	0.23364	0.249055	0.376931	0.218045	0.0943827	0.97004
TCGA-AR-A0TY-01A	0.0674844	0.0676812	0.0194864	0.00807214	0	0.175735
TCGA-AR-A0TZ-01A	0.0640394	0.0377647	0.0796199	0.111349	0	0.330686
TCGA-AR-A0U0-01A	0.213735	0.127115	0.320404	0.367122	0	0.881133
TCGA-AR-A0U2-01A	0.149511	0.0901269	0.314987	0.0853105	0.0830783	0.513156
TCGA-AR-A0U3-01A	0.0734222	0.0772627	0.0447989	0.0666472	0	0.275244
TCGA-AR-A0U4-01A	0.177412	0.21959	0.202609	0.796379	0.0319485	1.57342
TCGA-AR-A1AH-01A	0.0134845	0.0584648	0.0712221	0.041415	0.0353289	0.126557
TCGA-AR-A1AI-01A	0.184221	0.213973	0.296807	0.320405	0	1.00172
TCGA-AR-A1AJ-01A	0.116006	0.629787	0.435434	0.493806	0.371662	1.75167
TCGA-AR-A1AK-01A	0.123573	0.252931	0.396268	0.275544	0.256491	0.994255
TCGA-AR-A1AL-01A	0.0376955	0.208163	0.256292	0.158532	0.0994819	0.606275
TCGA-AR-A1AM-01A	0.0653162	0.220255	0.105	0.103339	0.0518224	0.532533
TCGA-AR-A1AN-01A	0.0459267	0.152511	0.0415198	0.0631579	0.0350266	0.387631
TCGA-AR-A1AO-01A	0.121098	0.350031	0.610098	0.507817	0.720242	1.82707
TCGA-AR-A1AP-01A	0.0838441	0.145398	0.0474489	0.101046	0.0589687	0.492666
TCGA-AR-A1AQ-01A	0.158935	0.203359	0.199314	0.263028	0.0151504	0.7407
TCGA-AR-A1AR-01A	0.168705	0.235732	0.50652	0.314929	0.412684	1.12014
TCGA-AR-A1AS-01A	0.0250424	0.0221431	0	0.0389445	0.0401397	0.181824
TCGA-AR-A1AT-01A	0.0668227	0.145419	0.235077	0.165229	0.0887697	0.502182
TCGA-AR-A1AU-01A	0.0188918	0.0872645	0.123559	0.0592179	0.0305376	0.393929
TCGA-AR-A1AV-01A	0.0968743	0.121478	0.0498368	0.064754	0.0272704	0.395276
TCGA-AR-A1AW-01A	0.864427	0.805737	0.81623	0.633337	0.102082	2.14565
TCGA-AR-A1AX-01A	0.402525	0.607696	0.40304	0.321702	0.00542399	1.04091
TCGA-AR-A1AY-01A	0.0366093	0.167804	0	0.120787	0	0.321831
TCGA-AR-A24H-01A	0.0380107	0.130446	0.150092	0.121434	0.0531411	0.388993
TCGA-AR-A24K-01A	0.060407	0.0289982	0	0	0	0.0486184
TCGA-AR-A24L-01A	0.0358847	0.0725748	0.146134	0.115758	0.132792	0.249602
TCGA-AR-A24M-01A	0.0985292	0.0992449	0.111765	0.110796	0.144317	0.3595
TCGA-AR-A24N-01A	0.0544101	0.0887	0.0465121	0.0674838	0	0.219113
TCGA-AR-A24O-01A	0.113348	0.166737	0.343436	0.199735	0.170358	0.705239
TCGA-AR-A24P-01A	0.0873642	0.14045	0.102623	0.10035	0.0786928	0.366923
TCGA-AR-A24Q-01A	0.185317	0.084239	0.259305	0.163075	0	0.717579
TCGA-AR-A24R-01A	0.0490104	0.118861	0.160231	0.0770981	0.00978385	0.482454
TCGA-AR-A24S-01A	0.0985464	0.244132	0.225732	0.313191	0.430572	0.980494
TCGA-AR-A24T-01A	0.060925	0.119956	0.224784	0.159742	0.358632	0.41518
TCGA-AR-A24U-01A	0.14637	0.271242	0.342096	0.307213	0.214469	0.924139
TCGA-AR-A24V-01A	0.058611	0.0404059	0.184239	0.186383	0.262113	0.485692
TCGA-AR-A24W-01A	0	0.0751326	0.193838	0.100072	0	0.396757
TCGA-AR-A24X-01A	0.0680264	0.158346	0.112123	0.0574562	0.00756133	0.288829
TCGA-AR-A24Z-01A	0.0499692	0.0529066	0.0743173	0.101896	0.00843356	0.251275
TCGA-AR-A250-01A	0.146519	0.120511	0.156222	0.133203	0.157806	0.637505
TCGA-AR-A251-01A	0.0709792	0.132776	0.251634	0.162094	0.0638062	0.552348
TCGA-AR-A252-01A	0.249086	0.416174	1.05432	0.363748	0.195116	1.53926
TCGA-AR-A254-01A	0.0397141	0.153637	0.204853	0.237163	0.303786	0.637287
TCGA-AR-A255-01A	0.0989649	0.150882	0.259679	0.163222	0.137556	0.615608
TCGA-AR-A256-01A	0.0979506	0.115895	0.130659	0.174153	0	0.520235
TCGA-AR-A2LE-01A	0.0249589	0.00761582	0.140439	0	0	0.343224
TCGA-AR-A2LH-01A	0.332674	0.363714	0.332074	0.208071	0.0805704	1.10022
TCGA-AR-A2LJ-01A	0.0702188	0.264936	0.0175021	0.0825151	0.15404	0.895701
TCGA-AR-A2LK-01A	0.0698074	0.0865547	0.0683569	0.0902353	0.126695	0.413003
TCGA-AR-A2LL-01A	0.0332132	0.140092	0.0326132	0.0806296	0.207087	0.5376
TCGA-AR-A2LM-01A	0.120056	0.166436	0.273278	0.136767	0.15283	0.599025
TCGA-AR-A2LN-01A	0.0538084	0.205346	0.271559	0.249233	0.0997135	0.664963
TCGA-AR-A2LO-01A	0.105533	0.32356	0.262471	0.203011	0.0519404	0.704907
TCGA-AR-A2LQ-01A	0.0632901	0.15527	0.223877	0.160938	0.286818	0.485885
TCGA-AR-A2LR-01A	0.0714775	0.0633557	0.186279	0.0464208	0.119952	0.377918
TCGA-AR-A5QM-01A	0.0830969	0.183162	0.0748283	0.133324	0	0.664941
TCGA-AR-A5QN-01A	0.0746253	0.119842	0.106072	0.121138	0.0198148	0.420822
TCGA-AR-A5QP-01A	0.0625517	0.109931	0.0706397	0.0626281	0.0436609	0.325925
TCGA-AR-A5QQ-01A	0.0508893	0.200415	0.278043	0.210479	0.0805622	1.01277
TCGA-B6-A0I1-01A	0.0525786	0.0309915	0	0	0	0.0947191
TCGA-B6-A0I2-01A	0.207026	0.0497566	0.35877	0.141453	0	0.590151
TCGA-B6-A0I5-01A	0.0502481	0.0154298	0	0	0	0.103317
TCGA-B6-A0I6-01A	0.030531	0.111618	0.04806	0.0703799	0	0.326918
TCGA-B6-A0I8-01A	0	0.0190203	0.0998244	0	0	0.131597
TCGA-B6-A0I9-01A	0.0567233	0.0719019	0.00692757	0.0198251	0	0.257207
TCGA-B6-A0IA-01A	0.00524103	0	0	0	0	0.00951028
TCGA-B6-A0IB-01A	0.00759522	0	0	0	0	0
TCGA-B6-A0IC-01A	0.0474805	0.0515627	0	0.0526391	0	0.137347
TCGA-B6-A0IE-01A	0.0827145	0.00552527	0	0	0	0.0730463
TCGA-B6-A0IG-01A	0.0553795	0.0305933	0	0	0	0.109362
TCGA-B6-A0IH-01A	0.0543066	0.195688	0.38104	0.132688	0.101251	0.56209
TCGA-B6-A0IJ-01A	0.280171	0.286467	0	0.293866	0	1.04082
TCGA-B6-A0IK-01A	0.0857637	0.080193	0.0634703	0.0326833	0	0.29632
TCGA-B6-A0IM-01A	0.0369736	0.0445928	0.0454421	0.0678103	0	0.216245
TCGA-B6-A0IN-01A	0.153201	0.101083	0.0433901	0.0314446	0	0.357336
TCGA-B6-A0IO-01A	0.0636322	0.0221834	0.0199383	0.0369881	0	0.0815434
TCGA-B6-A0IP-01A	0.147831	0.115583	0.0774587	0.0604648	0	0.254088
TCGA-B6-A0IQ-01A	0.0442572	0.0548552	0.0493909	0.00246064	0	0.169692
TCGA-B6-A0RE-01A	0.0288662	0.12751	0.0266948	0.0624105	0	0.319199
TCGA-B6-A0RG-01A	0.0128848	0.00850829	0.0061005	0.006146	0	0.0992017
TCGA-B6-A0RH-01A	0.0819754	0.0226612	0.000757792	0.0209917	0	0.0789241
TCGA-B6-A0RI-01A	0.0790905	0.0799704	0.0295843	0.0851909	0.0744329	0.411921
TCGA-B6-A0RL-01A	0.0277348	0	0	0	0	0
TCGA-B6-A0RM-01A	0.0319974	0.0348043	0	0.00666382	0	0.0891044
TCGA-B6-A0RN-01A	0.0437992	0.0568992	0.0253066	0.00572715	0	0.141644
TCGA-B6-A0RO-01A	0.0413755	0.0307357	0.0188772	0	0	0.165602
TCGA-B6-A0RP-01A	0.0818377	0.131732	0.159204	0.103944	0.11683	0.442264
TCGA-B6-A0RQ-01A	0.011342	0.0414173	0.122364	0.025537	0.00579942	0.192893
TCGA-B6-A0RS-01A	0.0427272	0.0783675	0.0892032	0.0960312	0.00547058	0.439436
TCGA-B6-A0RT-01A	0.43743	1.02764	1.24868	0.52566	0	1.91813
TCGA-B6-A0RU-01A	0.0462369	0.0475558	0.0959362	0.0213134	0.0160635	0.254789
TCGA-B6-A0RV-01A	0.0829913	0.134425	0.151615	0.0660349	0	0.372764
TCGA-B6-A0WS-01A	0.108806	0.260188	0.275499	0.183053	0.00525723	0.642525
TCGA-B6-A0WT-01A	0.0992987	0.0947687	0.0959922	0.0755669	0.00386313	0.360684
TCGA-B6-A0WV-01A	0.0327651	0.00757807	0.0614745	0	0	0.062554
TCGA-B6-A0WW-01A	0.0287649	0.028383	0.0228673	0.0208947	0	0.137885
TCGA-B6-A0WX-01A	0.13086	0.258068	0.103014	0.0722663	0.0368222	0.507804
TCGA-B6-A0WY-01A	0.0633556	0.114793	0.113499	0.0974478	0.0392431	0.415538
TCGA-B6-A0WZ-01A	0.0128384	0.0191195	0.0193863	0.00258684	0	0.0181044
TCGA-B6-A0X0-01A	0.0156752	0.0132091	0	0	0	0.0386001
TCGA-B6-A0X1-01A	0.223721	0.145542	0.198334	0.27421	0	0.650489
TCGA-B6-A0X4-01A	0.0213499	0	0	0	0	0.00156613
TCGA-B6-A0X5-01A	0.0808664	0.0630516	0	0.00453463	0	0.135685
TCGA-B6-A0X7-01A	0.0396292	0.0877958	0.0743493	0.0157007	0.00316658	0.215146
TCGA-B6-A1KC-01B	0.0024635	0.00318779	0.032913	0	0	0.0897894
TCGA-B6-A1KF-01A	0.023075	0	0.0306646	0	0	0.0181424
TCGA-B6-A1KI-01A	0.0117206	0.0277055	0.0600653	0.00581618	0	0.0481868
TCGA-B6-A1KN-01A	0.0198017	0.0493998	0.102696	0.0367832	0	0.206083
TCGA-B6-A2IU-01A	0.0272576	0.0680059	0.0494847	0.0109096	0	0.140681
TCGA-B6-A3ZX-01A	0.776601	1.29114	0.11586	0.303877	0	1.21148
TCGA-B6-A400-01A	0	0.185019	0	0.0395072	0	0.986772
TCGA-B6-A401-01A	0.09198	0.20019	0	0.0643391	0	0.412538
TCGA-B6-A402-01A	0.000299279	0.0536066	0	0	0	0.12315
TCGA-B6-A408-01A	0.0626621	0.264236	0.00629798	0.146686	0.0419224	0.529956
TCGA-B6-A409-01A	0.0854477	0.142492	0	0.00523666	0	0.375407
TCGA-B6-A40B-01A	0.0681909	0.0633143	0.00848804	0.0642641	0	0.30494
TCGA-B6-A40C-01A	0.0684153	0.15958	0	0.0649355	0.0349078	0.354431
TCGA-BH-A0AU-11A	0	0.163501	0.233164	0.0738145	0.0325233	0.312417
TCGA-BH-A0AU-01A	0.0643705	0.150089	0.0980731	0.0888999	0.0424309	0.387433
TCGA-BH-A0AV-01A	0.0522958	0.15058	0.128153	0.181524	0.0883132	0.538639
TCGA-BH-A0AW-01A	0.220085	0.204573	0.318378	0.120896	0.023518	0.861687
TCGA-BH-A0AY-11A	0	0.15604	0.398337	0.0938138	0.110043	0.567651
TCGA-BH-A0AY-01A	0.0394591	0.092728	0.168997	0.0820838	0.136345	0.471413
TCGA-BH-A0AZ-11A	0	0.183075	0.356824	0.128467	0.19317	0.51237
TCGA-BH-A0AZ-01A	0.0618834	0.0729771	0.185293	0.0804386	0.111225	0.3739
TCGA-BH-A0B0-01A	0.114475	0.180235	0.155296	0.129432	0	0.59163
TCGA-BH-A0B1-01A	0.0182373	0.0794084	0.0944519	0.0225077	0	0.192167
TCGA-BH-A0B3-11B	0.0327138	0.270652	0.406561	0.15249	0.227225	0.674209
TCGA-BH-A0B3-01A	0.143125	0.190314	0	0.213733	0	0.654652
TCGA-BH-A0B4-01A	0.074745	0.0783101	0.0954869	0.0278629	0.00399282	0.376512
TCGA-BH-A0B5-11A	0.0240783	0.154432	0.213181	0.0365736	0.0648369	0.503069
TCGA-BH-A0B5-01A	0.0116779	0.19009	0.177112	0.191826	0.0998082	0.547469
TCGA-BH-A0B6-01A	0.437632	0.369756	0.606822	0.209466	0	1.38181
TCGA-BH-A0B7-11A	0	0.150836	0.31272	0.0997165	0.087635	0.376423
TCGA-BH-A0B7-01A	0.198578	0.279419	0.384623	0.198512	0.0418426	0.739265
TCGA-BH-A0B8-11A	0.00584071	0.187599	0.22017	0.0699005	0.0875157	0.660146
TCGA-BH-A0B8-01A	0.0507143	0	0.054409	0	0	0.159357
TCGA-BH-A0B9-01A	0.178284	0.172033	0.149494	0.126112	0	0.587197
TCGA-BH-A0BA-11A	0.0341946	0.245643	0.340145	0.144323	0.17995	0.654709
TCGA-BH-A0BA-01A	0.0683908	0.204464	0.209835	0.0937511	0.0206704	0.365961
TCGA-BH-A0BC-11A	0	0.153033	0.305979	0.094989	0.207106	0.493013
TCGA-BH-A0BC-01A	0.120474	0.204994	0.147619	0.165289	0.180478	0.638101
TCGA-BH-A0BD-01A	0.0891187	0.214481	0.0981065	0.135765	0	0.586389
TCGA-BH-A0BF-01A	0.139025	0.37927	0.452717	0.346185	0.245169	1.0413
TCGA-BH-A0BG-01A	0.30236	0.316093	0.158278	0.220959	0	0.83197
TCGA-BH-A0BJ-11A	0	0.138211	0.31871	0.0981293	0.137295	0.449454
TCGA-BH-A0BJ-01A	0.0779522	0.145416	0.164188	0.0847046	0.0879408	0.469364
TCGA-BH-A0BL-01A	0.221993	0.304955	0.281752	0.31253	0.157357	1.06338
TCGA-BH-A0BM-11A	0	0.135649	0.194884	0.0422797	0.0283819	0.293921
TCGA-BH-A0BM-01A	0.0196898	0.0820784	0.0324683	0.0224782	0	0.152865
TCGA-BH-A0BO-01A	0.0049416	0.16102	0.101805	0.393852	0.0726259	0.677868
TCGA-BH-A0BP-01A	0.0331773	0.0806522	0.0918215	0.0895986	0.0766249	0.305647
TCGA-BH-A0BQ-11A	0.0120741	0.177717	0.387607	0.140223	0.155408	0.521688
TCGA-BH-A0BQ-01A	0.0240569	0.144981	0.1405	0.108553	0.00379438	0.48452
TCGA-BH-A0BR-01A	0.0408155	0.1389	0.159951	0.168485	0.134539	0.645892
TCGA-BH-A0BS-11A	0.0219013	0.152466	0.211239	0.0716694	0	0.362253
TCGA-BH-A0BS-01A	0.0617763	0.000548638	0.0737193	0.0382421	0	0.167009
TCGA-BH-A0BT-11A	0.00855728	0.0713749	0.191483	0.0562866	0.0202603	0.272544
TCGA-BH-A0BT-01A	0.0120169	0.11429	0.0149237	0.04206	0	0.172223
TCGA-BH-A0BV-11A	0	0.104444	0.202133	0.0838092	0.0337138	0.392544
TCGA-BH-A0BV-01A	0.0785657	0.169492	0.130573	0.150522	0.0870686	0.532125
TCGA-BH-A0BW-11A	0.689668	0.853141	0.592745	0.499696	0.233326	1.42095
TCGA-BH-A0BW-01A	0.291677	0.375479	0.335094	0.600568	0.0655989	1.22546
TCGA-BH-A0BZ-11A	0	0.113001	0.275118	0.180711	0.171712	0.659802
TCGA-BH-A0BZ-01A	0.057211	0.256703	0.265205	0.217597	0.0573708	0.747891
TCGA-BH-A0C0-11A	0.0204468	0.138466	0.228012	0.0686527	0.046719	0.377984
TCGA-BH-A0C0-01A	0.34396	0.30223	0.414909	0.256874	0.0810657	1.51668
TCGA-BH-A0C1-01B	0.0715347	0.167808	0.303331	0.11645	0.0701521	0.602026
TCGA-BH-A0C3-11A	0.00318186	0.141676	0.2362	0.0526455	0.0407633	0.340815
TCGA-BH-A0C3-01A	0.049383	0.239036	0.278486	0.151762	0.120475	0.640665
TCGA-BH-A0C7-01B	0.0282975	0.139219	0.0851018	0.081639	0.00162858	0.328334
TCGA-BH-A0DD-11A	0	0.154727	0.417129	0.107541	0.155067	1.02769
TCGA-BH-A0DD-01A	0.0310928	0.0834306	0.0728329	0.0470214	0	0.223772
TCGA-BH-A0DE-01A	0.0973356	0.12572	0.182884	0.132378	0.114569	0.577721
TCGA-BH-A0DG-11A	0.00873263	0.155797	0.3165	0.120885	0.159894	0.429303
TCGA-BH-A0DG-01A	0.12704	0.167929	0.153906	0.102826	0.148019	0.496291
TCGA-BH-A0DH-11A	0.00379496	0.0741408	0.227891	0.028935	0.036922	0.382687
TCGA-BH-A0DH-01A	0.121086	0.0559047	0.0277041	0.038259	0	0.241323
TCGA-BH-A0DI-01A	0.0675584	0.132669	0.265814	0.138163	0.156996	0.638508
TCGA-BH-A0DK-11A	0	0.0804437	0.280681	0.0458156	0.0503832	0.390879
TCGA-BH-A0DK-01A	0.127546	0.260366	0.303912	0.180511	0.0196684	0.653896
TCGA-BH-A0DL-11A	0	0.300897	0.370075	0.192699	0.283976	0.675983
TCGA-BH-A0DL-01A	0	0.143279	0.0577369	0.398884	0.0908431	0.744275
TCGA-BH-A0DO-11A	0	0.151726	0.292264	0.0927245	0.0610743	0.378256
TCGA-BH-A0DO-01B	0.0501849	0.0907182	0.0883123	0.0483293	0	0.201995
TCGA-BH-A0DP-11A	0.0111102	0.122071	0.333116	0.0668697	0.0852479	0.407203
TCGA-BH-A0DP-01A	0.101572	0.154669	0.224701	0.114074	0.144001	0.535882
TCGA-BH-A0DQ-11A	0.0156158	0.148705	0.213944	0.0761313	0.0808995	0.313698
TCGA-BH-A0DQ-01A	0.0315058	0.114079	0.0929292	0.082993	0.0786743	0.399447
TCGA-BH-A0DS-01A	0.0760818	0.111259	0.107683	0.0703318	0.090401	0.42118
TCGA-BH-A0DT-11A	0	0.120945	0.270139	0.0725515	0.0986372	0.36015
TCGA-BH-A0DT-01A	0.0979173	0.180038	0.194772	0.0882049	0.0211607	0.530414
TCGA-BH-A0DV-11A	0	0.111855	0.380843	0.104952	0.0669322	0.401581
TCGA-BH-A0DV-01A	0.0432722	0.114735	0.301444	0.133256	0.108828	0.604075
TCGA-BH-A0DX-01A	0.0993536	0.212698	0.242534	0.144126	0.327219	0.938022
TCGA-BH-A0DZ-11A	0.0147092	0.0811337	0.103955	0.0499719	0.00436857	0.312184
TCGA-BH-A0DZ-01A	0.11409	0.0108287	0.128797	0.136572	0.0711149	0.517305
TCGA-BH-A0E0-11A	0.0053886	0.0390433	0.0909768	0.00467257	0	0.191681
TCGA-BH-A0E0-01A	0	0	0	0	0	0.161103
TCGA-BH-A0E1-11A	0	0.0517531	0.197216	0.0375872	0	0.241377
TCGA-BH-A0E1-01A	0.0461676	0.00964829	0.0720253	0.00291888	0	0.170249
TCGA-BH-A0E2-01A	0.0747284	0.0687378	0.104885	0.0446717	0	0.289223
TCGA-BH-A0E6-01A	0.148592	0.127883	0	0	0	0.194551
TCGA-BH-A0E7-01A	0.0912169	0.0441416	0.084571	0.056203	0.019062	0.159761
TCGA-BH-A0E9-01B	0.0496899	0.163509	0.25256	0.0929899	0.100652	0.461326
TCGA-BH-A0EA-01A	0.0247768	0.13174	0.157379	0.10389	0.0637058	0.448929
TCGA-BH-A0EB-01A	0.220157	0.154541	0.168157	0.168867	0.168564	0.778848
TCGA-BH-A0EE-01A	0.112405	0.00396706	0.0410558	0.0610147	0	0.0328754
TCGA-BH-A0EI-01A	0.0462526	0.0457563	0.0833121	0.0701363	0.0878633	0.21696
TCGA-BH-A0GY-01A	0.108816	0.0741648	0.105507	0.0926494	0.02806	0.479856
TCGA-BH-A0GZ-01A	0.0440689	0.0490196	0	0	0	0.199495
TCGA-BH-A0H0-01A	0.00436057	0.0559527	0.043742	0.00361994	0.00585169	0.11673
TCGA-BH-A0H3-01A	0.0685378	0.143489	0.287076	0.118245	0.115633	0.500755
TCGA-BH-A0H5-11A	0	0.165717	0.331592	0.09791	0.110255	0.421605
TCGA-BH-A0H5-01A	0.653419	0.816943	1.10742	0.52921	0.142276	1.79928
TCGA-BH-A0H6-01A	0.0336425	0.0610426	0.0789512	0.0833155	0.0525714	0.2909
TCGA-BH-A0H7-11A	0	0.0716615	0.175471	0.00916607	0.0105435	0.298189
TCGA-BH-A0H7-01A	0.0372138	0.0235962	0.132201	0.0152179	0	0.223266
TCGA-BH-A0H9-01A	0.0574925	0.0837011	0.0576875	0	0	0.333075
TCGA-BH-A0HA-11A	0.00624676	0.142584	0.400955	0.0917668	0.0380753	0.369153
TCGA-BH-A0HA-01A	0.120023	0.121235	0.171795	0.0718952	0	0.519371
TCGA-BH-A0HB-01A	0.0346839	0.0768094	0.121305	0.0458147	0	0.42518
TCGA-BH-A0HF-01A	0.074853	0.0968995	0.13224	0.0898809	0.09899	0.503766
TCGA-BH-A0HI-01A	0.0515401	0.0745125	0.0634739	0.0767416	0.0135747	0.351995
TCGA-BH-A0HK-11A	0	0.104947	0.237402	0.130164	0.127591	0.62054
TCGA-BH-A0HK-01A	0.0580927	0.0181712	0.0468566	0.024903	0	0.160182
TCGA-BH-A0HL-01A	0.0290241	0	0	0	0	0.0280443
TCGA-BH-A0HN-01A	0.0290813	0	0	0.0139547	0.017234	0.141224
TCGA-BH-A0HO-01A	0.0820663	0.0621862	0.0658784	0.136567	0.0387809	0.453033
TCGA-BH-A0HP-01A	0.0683558	0.117811	0.115576	0.0748276	0.109175	0.361588
TCGA-BH-A0HQ-01A	0.048536	0.076555	0	0.0429006	0	0.279005
TCGA-BH-A0HU-01A	0.0623585	0.0047266	0.00218024	0	0	0.105592
TCGA-BH-A0HW-01A	0.025163	0	0	0	0	0
TCGA-BH-A0HX-01A	0.0533529	0.068663	0.109929	0.0463839	0.024518	0.277431
TCGA-BH-A0HY-01A	0.0418832	0.023199	0	0	0	0.0873302
TCGA-BH-A0RX-01A	0.13607	0.0738274	0.458752	0.236405	0.00995922	0.831782
TCGA-BH-A0W3-01A	0.098014	0.087161	0.0429294	0.0937327	0.0354557	0.337818
TCGA-BH-A0W4-01A	0.0361825	0.0799278	0.134782	0.06333	0.0655415	0.226146
TCGA-BH-A0W5-01A	0.474365	0.767665	0.307022	0.267064	0.0369713	1.01651
TCGA-BH-A0W7-01A	0.110573	0.227379	0.311042	0.207796	0.0526885	0.67344
TCGA-BH-A0WA-01A	0.0440992	0.195095	0.0838493	0.113901	0	0.508944
TCGA-BH-A18F-01A	0.113393	0.215741	0.172663	0.121517	0	0.603293
TCGA-BH-A18G-01A	0.012824	0	0	0.0868579	0.100791	0.0445326
TCGA-BH-A18H-01A	0.213108	0.138561	0.493296	0.192569	0	0.782525
TCGA-BH-A18I-01A	0.141554	0.211941	0.259636	0.206255	0.0793717	0.803065
TCGA-BH-A18J-11A	0	0.147621	0.199914	0.132962	0.0556839	0.602068
TCGA-BH-A18J-01A	0.0679042	0.0624442	0.0262947	0.0543882	0.0587214	0.298412
TCGA-BH-A18K-11A	0	0.183785	0.22014	0.058165	0.115988	0.313709
TCGA-BH-A18K-01A	0.0407797	0.08045	0.0424161	0.0332116	0.038312	0.257714
TCGA-BH-A18L-11A	0	0.127045	0.32034	0.126954	0.154525	0.714296
TCGA-BH-A18L-01A	0.0332499	0.0222048	0.0919349	0.0218318	0	0.121679
TCGA-BH-A18M-11A	0	0.170939	0.303222	0.232748	0.127987	0.701695
TCGA-BH-A18M-01A	0.0595759	0.126551	0.148038	0.0985604	0.0958884	0.416803
TCGA-BH-A18N-11A	0	0.152154	0.258994	0.143198	0.185746	0.556547
TCGA-BH-A18N-01A	0.060216	0.0624071	0.0235047	0.0885587	0.0441892	0.19657
TCGA-BH-A18P-11A	0.00817716	0.122036	0.229256	0.0423259	0	0.362595
TCGA-BH-A18P-01A	0.0852842	0.0536701	0.157564	0.102194	0	0.372352
TCGA-BH-A18Q-11A	0.0396134	0.213843	0.365439	0.110386	0.105118	0.553616
TCGA-BH-A18Q-01A	0.187747	0.155446	0.221013	0.146897	0	0.695147
TCGA-BH-A18R-11A	0.00213107	0.175064	0.297749	0.0854703	0.0451139	0.505929
TCGA-BH-A18R-01A	0.0517471	0.0656479	0.0883062	0.0556268	0	0.25308
TCGA-BH-A18S-11A	0.0121989	0.153828	0.324569	0.250227	0.253475	0.801983
TCGA-BH-A18S-01A	0.119985	0.00321181	0.0564568	0.0320583	0	0.185393
TCGA-BH-A18T-01A	0.0953764	0.11692	0	0.0743176	0	0.249958
TCGA-BH-A18U-11A	0	0.123354	0.256811	0.145851	0.0815695	0.524176
TCGA-BH-A18U-01A	0.0657907	0.0224249	0.0117582	0.0470277	0.0388848	0.302657
TCGA-BH-A18V-11A	0	0.0691419	0.11613	0.0428073	0.0476068	0.364584
TCGA-BH-A18V-06A	0.758198	0.488122	0.207778	0.256006	0	1.79495
TCGA-BH-A18V-01A	0.190134	0.266745	0.100642	0.240896	0.0433636	0.977379
TCGA-BH-A1EN-11A	0	0.190873	0.413273	0.0789361	0.192569	0.638396
TCGA-BH-A1EN-01A	0.132864	0	0.0344355	0.0105369	0	0.167405
TCGA-BH-A1EO-11A	0	0.105381	0.47478	0.174792	0.604904	1.08025
TCGA-BH-A1EO-01A	0.166034	0.195669	0.300532	0.207421	0.415532	0.779881
TCGA-BH-A1ES-06A	0	0.023092	0	0.0113961	0	0.0225182
TCGA-BH-A1ES-01A	0.0226011	0.0353683	0.0919184	0.0526769	0.0446391	0.198269
TCGA-BH-A1ET-11B	0	0.256685	0.518516	0.145669	0.284164	0.653517
TCGA-BH-A1ET-01A	0.0713342	0.100796	0.151227	0.108721	0.0813077	0.274903
TCGA-BH-A1EU-11A	0	0.171254	0.342214	0.109122	0.275087	0.439261
TCGA-BH-A1EU-01A	0.170778	0.421585	0.604084	0.36833	0.416836	1.04449
TCGA-BH-A1EV-11A	0.000308835	0.14908	0.420396	0.212187	0.309434	0.634781
TCGA-BH-A1EV-01A	0.0661651	0.041379	0.0274006	0.0140435	0.0343831	0.20205
TCGA-BH-A1EW-11B	0.038052	0.139832	0.334381	0.145069	0.0899177	0.538681
TCGA-BH-A1EW-01A	0.0819055	0.15629	0.327145	0.171982	0.0479629	0.635204
TCGA-BH-A1EX-01A	0.0718247	0.133167	0.164449	0.165857	0.230799	0.517695
TCGA-BH-A1EY-01A	0.107999	0.226489	0.200173	0.204257	0.236548	0.771107
TCGA-BH-A1F0-11B	0	0.209496	0.378209	0.121751	0.120824	0.575834
TCGA-BH-A1F0-01A	0.167029	0.392756	0.567464	0.553021	0.499461	1.30752
TCGA-BH-A1F2-11A	0	0.179479	0.270018	0.125913	0.022203	0.576583
TCGA-BH-A1F2-01A	0.082424	0.0495537	0.206586	0.119729	0.194793	0.309072
TCGA-BH-A1F5-01A	0.071877	0.0261995	0.107706	0.0273788	0.0776989	0.132665
TCGA-BH-A1F6-11B	0	0.0970423	0.385187	0.143111	0.515146	0.725356
TCGA-BH-A1F6-01A	0.0340414	0.066842	0.193495	0.212311	0.0843661	0.583567
TCGA-BH-A1F8-11B	0	0.13356	0.359491	0.101709	0.199133	0.437907
TCGA-BH-A1F8-01A	0.0369125	0	0.148891	0.0457302	0	0.210989
TCGA-BH-A1FB-11A	0.00337339	0.191119	0.283779	0.142034	0.132456	0.449268
TCGA-BH-A1FB-01A	0.213147	0.363523	0.406343	0.315798	0.158093	0.946148
TCGA-BH-A1FC-11A	0	0.191475	0.387229	0.153049	0.22142	0.620125
TCGA-BH-A1FC-01A	0.156861	0.168779	0.264452	0.178484	0	0.629803
TCGA-BH-A1FD-11B	0.0162286	0.179054	0.304281	0.0851671	0.208256	0.547613
TCGA-BH-A1FD-01A	0.0804209	0.0209746	0.0713347	0.126391	0	0.361284
TCGA-BH-A1FE-11B	0	0.155078	0.499566	0.1413	0.129416	0.486491
TCGA-BH-A1FE-06A	0	0.0669634	0.164404	0.203448	0.0832313	0.510373
TCGA-BH-A1FE-01A	0.104754	0.272306	0.545422	0.244815	0.0806014	0.81244
TCGA-BH-A1FG-11B	0	0.125808	0.26468	0.026371	0.174767	0.24104
TCGA-BH-A1FG-01A	0.00880414	0	0.0252879	0	0	0.0533331
TCGA-BH-A1FH-11B	0	0.114676	0.358312	0.230797	0.360263	0.673056
TCGA-BH-A1FH-01A	0	0.154772	0.270489	0.168533	0.219362	0.488136
TCGA-BH-A1FJ-11B	0	0.143412	0.453281	0.142755	0.439168	0.65714
TCGA-BH-A1FJ-01A	0.0294817	0.0603551	0.0388338	0.0192598	0	0.122368
TCGA-BH-A1FL-01A	0.103109	0.12754	0.0897197	0.0366197	0	0.278224
TCGA-BH-A1FM-11B	0	0.140131	0.340922	0.116096	0.138043	0.487558
TCGA-BH-A1FM-01A	0.054294	0.0318353	0.114507	0.0169879	0.0989172	0.172144
TCGA-BH-A1FN-11A	0.0158691	0.173945	0.583924	0.199084	0.610023	0.665964
TCGA-BH-A1FN-01A	0.000112207	0.0823003	0.0782083	0.104193	0.0170868	0.306887
TCGA-BH-A1FR-11B	0.025881	0.239545	0.373522	0.182722	0.463604	0.911819
TCGA-BH-A1FR-01A	0.1266	0.134253	0.0774596	0.0929823	0.078349	0.427068
TCGA-BH-A1FU-11A	0.00798723	0.197543	0.332698	0.127093	0.0968019	0.535494
TCGA-BH-A1FU-01A	0.135976	0.179088	0.238635	0.155904	0.0725754	0.520509
TCGA-BH-A201-01A	0.0524504	0.0858716	0.169921	0.098196	0.0701513	0.368394
TCGA-BH-A202-01A	0.131047	0.0468081	0.170516	0.104303	0.102738	0.445871
TCGA-BH-A203-11A	0	0.173029	0.306715	0.0780379	0.145469	0.401505
TCGA-BH-A203-01A	0.108837	0.102304	0.121252	0.0884552	0.0157918	0.449695
TCGA-BH-A204-11A	0	0.136427	0.301272	0.0837936	0.0629913	0.691332
TCGA-BH-A204-01A	0.038972	0	0.057016	0.0238828	0	0.157305
TCGA-BH-A208-11A	0.0267839	0.0730821	0.275217	0.102561	0	0.413397
TCGA-BH-A208-01A	0.0907851	0.0486546	0.23702	0.0629843	0.13737	0.442452
TCGA-BH-A209-11A	0	0.290458	0.478458	0.186479	0.318769	0.771525
TCGA-BH-A209-01A	0.294984	0.328351	0.48569	0.318767	0	1.08361
TCGA-BH-A28O-01A	0.0307444	0.215636	0.206431	0.0924081	0.066135	0.497821
TCGA-BH-A28Q-01A	0.0667837	0.100539	0.105687	0.0834068	0.0421702	0.31012
TCGA-BH-A2L8-01A	0.143414	0.290615	0.409912	0.225729	0.126475	0.84847
TCGA-BH-A42T-01A	0.15243	0.0534332	0	0.0536564	0	0.488852
TCGA-BH-A42U-01A	0.103945	0.225747	0.119613	0.0963716	0	0.539369
TCGA-BH-A42V-01A	0.0478539	0.221934	0.068328	0.0592592	0.00802679	0.430016
TCGA-BH-A5IZ-01A	0.0513065	0.044057	0.331528	0.0833915	0	0.458311
TCGA-BH-A5J0-01A	0.26891	0.204125	0.102014	0.0769436	0.0912715	1.04373
TCGA-BH-A6R8-01A	0.0549781	0.0865299	0	0.0934219	0	0.41071
TCGA-BH-A6R9-01A	0.087982	0.166143	0.355885	0.293455	0.520321	0.93472
TCGA-BH-A8FY-01A	0.0184175	0.0440313	0	0.0477624	0.0106396	0.15273
TCGA-BH-A8FZ-01A	0.16004	0.275157	0.0876807	0.268652	0	1.3203
TCGA-BH-A8G0-01A	0.299155	0.510549	0.148752	0.205588	0.362154	1.08208
TCGA-BH-AB28-01A	0.159483	0.247339	0.0195344	0.0961972	0.0641359	0.460116
TCGA-C8-A12K-01A	0.682843	0.100482	0.359531	0.372983	0.0292612	1.72507
TCGA-C8-A12L-01A	0.0439614	0.041453	0.0965775	0.119328	0.00701172	0.387903
TCGA-C8-A12M-01A	0.0881931	0.120307	0.121392	0.0154251	0	0.197307
TCGA-C8-A12N-01A	0.129313	0.0803056	0.0414031	0.0839669	0.0535368	0.458651
TCGA-C8-A12O-01A	0.0921388	0.113658	0.15337	0.14195	0.151234	0.470618
TCGA-C8-A12P-01A	0.16403	0.0382358	0.131551	0.0720814	0.0131765	0.416409
TCGA-C8-A12Q-01A	0.0570235	0.122794	0.130493	0.151892	0.122557	0.483468
TCGA-C8-A12T-01A	0.0169731	0.0470644	0.0516332	0.0339793	0.0185532	0.274807
TCGA-C8-A12U-01A	0.0353045	0.0219601	0.204659	0.0715495	0	0.257666
TCGA-C8-A12V-01A	0.220598	0.537958	0.922696	0.574188	0.219723	1.79394
TCGA-C8-A12W-01A	0.166024	0.145383	0.0507448	0.0914369	0.116341	0.636438
TCGA-C8-A12X-01A	0.0393487	0.0427051	0	0.0251653	0.0799131	0.286811
TCGA-C8-A12Y-01A	0.00852718	0.0800771	0	0.0327792	0	0.120944
TCGA-C8-A12Z-01A	0.0725995	0	0	0	0	0.0628509
TCGA-C8-A130-01A	0.0231065	0.0585622	0.066908	0.0119416	0	0.18528
TCGA-C8-A131-01A	0.034715	0.0409378	0.0628221	0.0491603	0	0.323326
TCGA-C8-A132-01A	0.140372	0.227453	0.368288	0.156103	0.0277636	0.756445
TCGA-C8-A133-01A	0.0540923	0	0	0	0	0.0014812
TCGA-C8-A134-01A	0.151279	0.268088	0.0096994	0.252193	0	0.701727
TCGA-C8-A135-01A	0.0619998	0.0865753	0.156072	0.0393196	0.0479898	0.312139
TCGA-C8-A137-01A	0.0449134	0.00869646	0.0234032	0	0	0.0567531
TCGA-C8-A138-01A	0.00918624	0.0863945	0.358048	0.128159	0	0.605091
TCGA-C8-A1HE-01A	0.0427747	0.0587704	0.0424297	0.0456139	0	0.18816
TCGA-C8-A1HF-01A	0.0995303	0.103187	0.278332	0.145101	0.075134	0.544377
TCGA-C8-A1HG-01A	0.216492	0.0533316	0.346261	0.0764705	0.0523117	0.69871
TCGA-C8-A1HI-01A	0.0546298	0.0206167	0.0599971	0.0293774	0.0126956	0.174234
TCGA-C8-A1HJ-01A	0.0521539	0.0277485	0.118842	0.010656	0	0.139214
TCGA-C8-A1HK-01A	0.0995335	0	0.124262	0.0250746	0	0.201995
TCGA-C8-A1HL-01A	0.063265	0.0680097	0.0169927	0.0372206	0.048158	0.159122
TCGA-C8-A1HM-01A	0.119744	0	0.942783	0.350627	0	0.97387
TCGA-C8-A1HN-01A	0.0422121	0.0601542	0.0711681	0.0598647	0.0812844	0.241638
TCGA-C8-A1HO-01A	0.00860735	0.0451645	0.0580582	0.0161682	0	0.0725119
TCGA-C8-A26V-01A	0.121578	0.0223291	0.102481	0.0908517	0	0.346188
TCGA-C8-A26W-01A	0.145745	0.182257	0.209247	0.150472	0.0834988	0.545585
TCGA-C8-A26X-01A	0.240065	0.0538432	0.305572	0.157847	0.0782882	0.728744
TCGA-C8-A26Y-01A	0.0903112	0.0911549	0.0349191	0.107531	0	0.239919
TCGA-C8-A26Z-01A	0.0351528	0.00083314	0.0521883	0.0201274	0	0.111985
TCGA-C8-A273-01A	0.0637483	0.0731403	0.0396207	0.0343578	0	0.334907
TCGA-C8-A274-01A	0.0337036	0.0497462	0.0110897	0.0388255	0	0.136848
TCGA-C8-A275-01A	0.150294	0.180711	0.226189	0.211171	0.0492163	0.73826
TCGA-C8-A278-01A	0.29147	0.0938454	0.251271	0.167274	0.144979	0.861655
TCGA-C8-A27A-01A	0.0910002	0.0305947	0.124264	0.0432321	0	0.218824
TCGA-C8-A27B-01A	0.118582	0.119093	0.223931	0.394273	0.0840061	0.794072
TCGA-C8-A3M7-01A	0.0455879	0.184298	0.211588	0.0628997	0.0338081	0.360353
TCGA-C8-A3M8-01A	0.0307175	0.0535595	0	0.0169655	0	0.145068
TCGA-C8-A8HP-01A	0.249194	0.245491	0.0455794	0.0782824	0	0.882418
TCGA-C8-A8HQ-01A	0.123058	0.189343	0.110739	0.141302	0.0158682	0.619088
TCGA-C8-A8HR-01A	0.0283308	0.296481	0.204315	0.184229	0.206443	0.669462
TCGA-D8-A13Y-01A	0.0900716	0.00130271	0.0996303	0.00909866	0	0.171568
TCGA-D8-A13Z-01A	0.127055	0.158579	0.178929	0.203791	0.0986013	0.787197
TCGA-D8-A140-01A	0.110946	0.162241	0.15263	0.114156	0	0.465739
TCGA-D8-A141-01A	0.143058	0.4702	0.425635	0.306285	0.142784	1.06024
TCGA-D8-A142-01A	0.109653	0.120973	0.158498	0.0831391	0.0697138	0.575484
TCGA-D8-A143-01A	0.196669	0.0685612	0.0990431	0.0812003	0	0.434242
TCGA-D8-A145-01A	0.1399	0.188486	0.138783	0.111693	0.0740793	0.446792
TCGA-D8-A146-01A	0.113097	0.132686	0.174589	0.14188	0.115224	0.48349
TCGA-D8-A147-01A	0.118196	0.247961	0.18666	0.214664	0.0377076	0.657311
TCGA-D8-A1J8-01A	0.13019	0.0162915	0.603922	0.321833	0.0952032	1.00171
TCGA-D8-A1J9-01A	0.0828782	0.0448708	0.178811	0.0935194	0.134661	0.440961
TCGA-D8-A1JA-01A	0.109358	0.0145933	0.10272	0.148423	0.103547	0.307821
TCGA-D8-A1JB-01A	0.200391	0.292947	0.633691	0.279616	0.0780445	0.867549
TCGA-D8-A1JC-01A	0.0778941	0.0767262	0.233151	0.120289	0.058607	0.554866
TCGA-D8-A1JD-01A	0.150886	0.105753	0.122464	0.14879	0.214566	0.652302
TCGA-D8-A1JE-01A	0.0656631	0.0434877	0.206699	0.147194	0.284935	0.43204
TCGA-D8-A1JF-01A	0.129502	0.0369382	0.193594	0.0344077	0.0580981	0.407898
TCGA-D8-A1JG-01B	0.154957	0.160406	0.201234	0.273967	0.0649382	0.602836
TCGA-D8-A1JH-01A	0.0883182	0.181702	0.217506	0.172892	0.240621	0.67449
TCGA-D8-A1JI-01A	0.0138226	0.051283	0.0535434	0.0441632	0.0117345	0.190606
TCGA-D8-A1JJ-01A	0.109752	0.0626298	0.110184	0.115532	0.217139	0.447708
TCGA-D8-A1JK-01A	0.0197835	0.0869643	0.255899	0.256602	0.0863687	0.699799
TCGA-D8-A1JL-01A	0.082495	0.30046	0.288947	0.370749	0.0998327	0.96384
TCGA-D8-A1JM-01A	0.0438369	0.0345949	0.0856923	0.0982132	0	0.0692813
TCGA-D8-A1JN-01A	0.0389606	0.0315251	0.089367	0.0206853	0	0.0861444
TCGA-D8-A1JP-01A	0.0543391	0.130672	0.142722	0.0997243	0.213991	0.474056
TCGA-D8-A1JS-01A	0.00634846	0	0	0	0	0
TCGA-D8-A1JT-01A	0.0423975	0	0.0781159	0.0589961	0.0463031	0.147689
TCGA-D8-A1JU-01A	0.0156479	0.142694	0.345232	0.152535	0.377903	0.642964
TCGA-D8-A1X5-01A	0.0850793	0.0821098	0.0896135	0.0913332	0.1711	0.530594
TCGA-D8-A1X6-01A	0.0777018	0.089911	0.0672906	0.135179	0.295413	0.365665
TCGA-D8-A1X7-01A	0.138186	0.0753894	0.0747313	0.0400627	0.0693939	0.326666
TCGA-D8-A1X8-01A	0.0785135	0.145689	0.20926	0.133851	0.201302	0.550284
TCGA-D8-A1X9-01A	0.0835094	0.101687	0.159117	0.156538	0.0373649	0.603248
TCGA-D8-A1XA-01A	0.0736375	0.077522	0	0.0642284	0.0194675	0.309109
TCGA-D8-A1XB-01A	0.0452916	0.095781	0.0871489	0.0916914	0.0743878	0.284201
TCGA-D8-A1XC-01A	0.0282427	0.0297062	0.0323364	0	0	0.194763
TCGA-D8-A1XD-01A	0.0978953	0.0360825	0.0521454	0.0281027	0.0207309	0.211049
TCGA-D8-A1XF-01A	0.0484314	0.0234283	0	0	0	0.148449
TCGA-D8-A1XG-01A	0.0486031	0.0723484	0.00298528	0.0449527	0.0145082	0.234508
TCGA-D8-A1XJ-01A	0.0751466	0.0062042	0.0227756	0.0155258	0	0.246638
TCGA-D8-A1XK-01A	0	0.0321963	0.16405	0.23166	0.0294611	0.563807
TCGA-D8-A1XL-01A	0.131713	0.123386	0.176545	0.130063	0.0200613	0.562838
TCGA-D8-A1XM-01A	0.125334	0.210234	0.295271	0.198789	0.289824	0.797188
TCGA-D8-A1XO-01A	0.106649	0.118087	0.153255	0.172289	0.179466	0.437713
TCGA-D8-A1XQ-01A	0.138009	0.228317	0.0742677	0.27093	0.163991	0.844795
TCGA-D8-A1XR-01A	0.0525006	0.0468571	0.00754968	0.0452272	0	0.209402
TCGA-D8-A1XS-01A	0.0483663	0.0821874	0.148594	0.0803537	0.145046	0.352537
TCGA-D8-A1XT-01A	0.100323	0.116663	0.136775	0.216495	0.227855	0.538559
TCGA-D8-A1XU-01A	0.09753	0.0369389	0.0877325	0.0609288	0.0390722	0.356057
TCGA-D8-A1XV-01A	0.0310141	0	0	0	0	0
TCGA-D8-A1XW-01A	0.150695	0.264164	0.236039	0.294805	0.402726	0.886413
TCGA-D8-A1XY-01A	0.031684	0.0503134	0.118731	0.08237	0.104897	0.319156
TCGA-D8-A1XZ-01A	0.129329	0.102245	0.0721721	0.0910126	0.0659207	0.444913
TCGA-D8-A1Y0-01A	0.185107	0.166063	0.364458	0.226391	0.104602	0.824182
TCGA-D8-A1Y1-01A	0.133764	0.109733	0.0482334	0.0626897	0.205321	0.552335
TCGA-D8-A1Y2-01A	0.223403	0.136926	0.412682	0.271836	0.47067	1.10007
TCGA-D8-A1Y3-01A	0.0634102	0.0247359	0	0.0531696	0.0528521	0.307737
TCGA-D8-A27E-01A	0.0564661	0.0304532	0.0610614	0.0622346	0	0.240187
TCGA-D8-A27F-01A	0.0349747	0.113286	0.0541364	0.120375	0.0380799	0.407577
TCGA-D8-A27G-01A	0.0935517	0.119687	0.275858	0.104306	0.0551477	0.588152
TCGA-D8-A27H-01A	0.140449	0.246554	0.0739908	0.130767	0.0526624	0.593923
TCGA-D8-A27I-01A	0.10038	0.246593	0.292953	0.166048	0.163495	0.751499
TCGA-D8-A27K-01A	0.123764	0.205819	0.210804	0.162751	0.127681	0.488754
TCGA-D8-A27L-01A	0.236615	0.187436	0.227391	0.182616	0.149795	0.847672
TCGA-D8-A27M-01A	0.363868	0.527503	0.163764	0.461331	0.126189	1.21211
TCGA-D8-A27N-01A	0.0693279	0.114196	0.123194	0.127688	0.262728	0.531752
TCGA-D8-A27P-01A	0.0645464	0.0627519	0.0883247	0.0652954	0	0.260573
TCGA-D8-A27R-01A	0.0391481	0.121926	0.100304	0.0571419	0.108817	0.411995
TCGA-D8-A27T-01A	0.0595113	0.202913	0.173679	0.11104	0.081706	0.609714
TCGA-D8-A27V-01A	0.0299227	0.0841802	0.177148	0.0509425	0.0152693	0.303263
TCGA-D8-A27W-01A	0.0946336	0.0536942	0.128851	0.0598227	0.0461073	0.323011
TCGA-D8-A3Z5-01A	0.0378531	0.113393	0.0149929	0.0390354	0	0.194448
TCGA-D8-A3Z6-01A	0.0449946	0.0745069	0.00548271	0.017739	0	0.213782
TCGA-D8-A4Z1-01A	0.0596538	0.214412	0.185954	0.0991338	0.0462886	0.510926
TCGA-D8-A73U-01A	0.338661	0.539254	0.559824	0.394378	0.216066	1.77865
TCGA-D8-A73W-01A	0.0305996	0.165358	0.0307164	0.161329	0.048027	0.4369
TCGA-D8-A73X-01A	0.114538	0.0763549	0.0334362	0.0890605	0.0729534	0.362056
TCGA-E2-A105-01A	0.0185135	0.0289898	0	0	0	0.121502
TCGA-E2-A106-01A	0.041836	0.0480928	0	0	0	0.106153
TCGA-E2-A107-01A	0.0381863	0.0745347	0	0.00527215	0	0.10922
TCGA-E2-A108-01A	0.1461	0.491185	0.795333	0.377167	0.370515	1.56382
TCGA-E2-A109-01A	0.0409009	0.09942	0.0986691	0.0380958	0	0.232216
TCGA-E2-A10A-01A	0.0858918	0.101166	0.0388432	0.136508	0.0375028	0.353462
TCGA-E2-A10B-01A	0.0536479	0.154286	0.0747875	0.0833118	0.0823733	0.39842
TCGA-E2-A10C-01A	0.096608	0.163868	0.121334	0.0416042	0	0.424461
TCGA-E2-A10E-01A	0.0612714	0.0374031	0.128003	0.0738592	0	0.305703
TCGA-E2-A10F-01A	0.0628438	0.230124	0.196994	0.215763	0.199646	0.697216
TCGA-E2-A14N-01A	0.0525931	0.17399	0.0248245	0.0848497	0	0.202576
TCGA-E2-A14O-01A	0.0182373	0	0	0	0	0.0343509
TCGA-E2-A14P-01A	0.124188	0.0536285	0.125767	0.0533294	0	0.283153
TCGA-E2-A14Q-01A	0.0648033	0.108843	0.106315	0.0460525	0	0.278145
TCGA-E2-A14R-01A	0.139284	0.0959595	0.0139015	0.121022	0	0.456039
TCGA-E2-A14S-01A	0.0667	0.0981291	0.108015	0.0930208	0.149168	0.382298
TCGA-E2-A14T-01A	0.0490891	0.112943	0.0253131	0.0653429	0.0187414	0.422626
TCGA-E2-A14U-01A	0.0328302	0.0981773	0.0684945	0.0376658	0.0069314	0.273754
TCGA-E2-A14V-01A	0.0463411	0.0413423	0.0619261	0.0109949	0	0.137918
TCGA-E2-A14W-01A	0.0468366	0	0.0155596	0	0	0.067227
TCGA-E2-A14X-01A	0.179582	0.238313	0.14035	0.12248	0	0.479657
TCGA-E2-A14Y-01A	0.00575183	0	0.0624499	0.00154631	0	0.0640597
TCGA-E2-A14Z-01A	0.114531	0.283682	0.162683	0.149555	0.0369984	0.724432
TCGA-E2-A150-01A	0.0985861	0.184173	0.0760069	0.18574	0.0612643	0.513605
TCGA-E2-A152-01A	0.0748719	0.0701737	0.18867	0.0959467	0.180088	0.397041
TCGA-E2-A153-11A	0	0.208357	0.273708	0.13538	0.229306	0.560722
TCGA-E2-A153-01A	0.0185395	0.113186	0.0846134	0.0947983	0.172301	0.408266
TCGA-E2-A154-01A	0.0355119	0.0274147	0.00817235	0.00876377	0.00194693	0.18996
TCGA-E2-A155-01A	0.0273795	0.0228897	0.0427762	0	0	0.0548211
TCGA-E2-A156-01A	0.0974331	0.0320412	0.0208792	0.0429931	0	0.203447
TCGA-E2-A158-11A	0	0.143367	0.317771	0.0976899	0.179917	0.772586
TCGA-E2-A158-01A	0.0135694	0.0323737	0.0356847	0.00690366	0	0.0765554
TCGA-E2-A159-01A	0.109717	0.189409	0.476856	0.244275	0.141646	0.93217
TCGA-E2-A15A-06A	0.232617	0.494121	0.241992	0.181781	0.0661709	0.806469
TCGA-E2-A15A-01A	0.0278794	0.154967	0.15553	0.0924764	0.0752008	0.554805
TCGA-E2-A15C-01A	0.10416	0.138762	0.0994902	0.07732	0	0.287492
TCGA-E2-A15D-01A	0.0427866	0.156875	0.133402	0.0513795	0.00495074	0.358513
TCGA-E2-A15E-06A	0.158578	0.213934	0	0.0606649	0	0.214926
TCGA-E2-A15E-01A	0.00733654	0.075907	0.0778694	0.0444994	0.048628	0.168612
TCGA-E2-A15F-01A	0.091977	0.0797466	0.0829212	0.090682	0	0.344843
TCGA-E2-A15G-01A	0.0770096	0.118361	0.00833585	0.0639293	0.0199865	0.238425
TCGA-E2-A15H-01A	0.0356874	0.0645905	0.00668651	0.00274945	0	0.126216
TCGA-E2-A15I-11A	0	0.175256	0.268945	0.0400658	0.0526815	0.444449
TCGA-E2-A15I-01A	0.0930124	0.233821	0.354097	0.17312	0.0676874	0.539888
TCGA-E2-A15J-01A	0.0452305	0	0	0.0173899	0	0.0916748
TCGA-E2-A15K-11A	0	0.164161	0.301503	0.0675436	0.157228	0.716648
TCGA-E2-A15K-06A	0.0411791	0.0262752	0	0.0402552	0	0.129581
TCGA-E2-A15K-01A	0.127489	0.247732	0.175383	0.130193	0	0.554833
TCGA-E2-A15L-01A	0.0640332	0.0581054	0.0924674	0.0808416	0.112179	0.217954
TCGA-E2-A15M-11A	0	0.181574	0.313066	0.172363	0.0932771	0.641112
TCGA-E2-A15M-01A	0.129646	0.42565	0.609484	0.346024	0.35143	1.00828
TCGA-E2-A15O-01A	0.0303108	0.0766815	0	0.0493328	0	0.197843
TCGA-E2-A15P-01A	0.0440764	0.0808164	0.0955341	0.0443832	0.0155837	0.202189
TCGA-E2-A15R-01A	0.0537707	0.0210534	0	0	0	0.0778708
TCGA-E2-A15S-01A	0.0457591	0.0220707	0.0219114	0.0136518	0	0.0606313
TCGA-E2-A15T-01A	0.0121848	0.0431434	0	0.0146567	0	0.0934126
TCGA-E2-A1AZ-01A	0.0684494	0.374275	0.265072	0.237794	0.0934882	0.804956
TCGA-E2-A1B0-01A	0.106254	0.0534526	0.269202	0.10594	0.0482718	0.554371
TCGA-E2-A1B1-01A	0.138124	0.252635	0.486616	0.283561	0.215676	1.05847
TCGA-E2-A1B4-01A	0.0414227	0.0305734	0	0.0204712	0	0.045559
TCGA-E2-A1B5-01A	0.393019	0.76273	0.484608	0.218836	0	1.07366
TCGA-E2-A1B6-01A	0.655956	0.994356	0.446333	0.28912	0	1.1429
TCGA-E2-A1BC-11A	0	0.12568	0.177866	0.0203939	0	0.446883
TCGA-E2-A1BC-01A	0.0716209	0.102326	0.181549	0.078758	0.0936159	0.242612
TCGA-E2-A1BD-01A	0.0488706	0.0684109	0	0.00147854	0	0.14246
TCGA-E2-A1IE-01A	0.0434314	0.0228546	0.00750846	0	0	0.0671265
TCGA-E2-A1IF-01A	0.00481089	0.132802	0.0159216	0.0245112	0	0.258499
TCGA-E2-A1IG-11A	0	0.180929	0.283792	0.148058	0.13789	0.668132
TCGA-E2-A1IG-01A	0	0.0885671	0.0478673	0.0638281	0.0300345	0.383439
TCGA-E2-A1IH-01A	0.250632	0.173095	0.568936	0.194239	0.146032	0.952244
TCGA-E2-A1II-01A	0.279338	0.371497	0.551457	0.447807	0	1.30592
TCGA-E2-A1IJ-01A	0.0478106	0.236812	0.204315	0.179911	0.121665	0.581813
TCGA-E2-A1IK-01A	0.107079	0.0504288	0.148666	0.0738394	0	0.353373
TCGA-E2-A1IL-01A	0.0498169	0.0851643	0.0872238	0.0662603	0.0184763	0.273852
TCGA-E2-A1IN-01A	0.0684994	0.026652	0.0711515	0.0295644	0.0790906	0.256602
TCGA-E2-A1IO-01A	0.0545442	0.292668	0.312465	0.170634	0.114061	0.566001
TCGA-E2-A1IU-01A	0.1543	0.0734092	0.119919	0.0821914	0	0.296645
TCGA-E2-A1L6-01A	0.0916433	0.105245	0.148392	0.0974865	0.0448902	0.38306
TCGA-E2-A1L7-11A	0	0.195401	0.364409	0.231278	0.200848	0.681595
TCGA-E2-A1L7-01A	0.0856599	0.208242	0.248488	0.20291	0	0.690678
TCGA-E2-A1L8-01A	0.0677819	0.0726623	0.144778	0.0486677	0	0.305612
TCGA-E2-A1L9-01A	0.0306849	0.168135	0.105723	0.141711	0.177559	0.472556
TCGA-E2-A1LA-01A	0.11532	0.120155	0.277191	0.164628	0	0.693596
TCGA-E2-A1LB-11A	0.0281557	0.0830126	0.115563	0.0312075	0	0.202167
TCGA-E2-A1LB-01A	0.120187	0	0.0902318	0.0588742	0.0452906	0.272731
TCGA-E2-A1LE-01A	0.0712027	0.188466	0.203789	0.13239	0.043932	0.528849
TCGA-E2-A1LG-01A	0.102328	0.0731959	0.157892	0.0770637	0	0.209185
TCGA-E2-A1LH-11A	0.0849068	0.151798	0.26721	0.0813267	0.0667087	0.449374
TCGA-E2-A1LH-01A	0.250176	0.228259	0.302362	0.14506	0	0.817961
TCGA-E2-A1LI-01A	0.0411265	0.187787	0	0.135672	0	0.308925
TCGA-E2-A1LK-01A	0	0	0	0.0772492	0	0.155916
TCGA-E2-A1LL-01A	0.0124894	0.0694463	0.148599	0.0455984	0.0992048	0.134146
TCGA-E2-A1LS-11A	0	0.095146	0.225432	0.0515219	0	0.400015
TCGA-E2-A1LS-01A	0	0	0	0	0	0.021794
TCGA-E2-A2P5-01A	0.0285954	0.0830626	0.0199641	0.0117171	0	0.149956
TCGA-E2-A2P6-01A	0.0577494	0.0718536	0	0.0384742	0	0.247548
TCGA-E2-A3DX-01A	0.260878	0.36787	0.654869	0.257376	0.256991	1.00144
TCGA-E2-A56Z-01A	0.0426059	0.0141655	0	0	0	0.0470031
TCGA-E2-A570-01A	0.0621627	0.102129	0.00667829	0.0327391	0	0.260196
TCGA-E2-A572-01A	0.0340982	0	0	0	0	0.0279953
TCGA-E2-A573-01A	0.108967	0.265364	0.152999	0.233399	0	0.656553
TCGA-E2-A574-01A	0.0253509	0	0	0	0	0.0687893
TCGA-E2-A576-01A	0.0319817	0	0	0	0	0.0406669
TCGA-E2-A9RU-01A	0.0260862	0	0	0	0	0.119059
TCGA-E9-A1N3-01A	0.0480476	0	0.00118891	0.0157225	0	0.0447948
TCGA-E9-A1N4-11A	0	0.155718	0.327709	0.139871	0.0923058	0.358045
TCGA-E9-A1N4-01A	0.314048	0.206289	0.449255	0.295846	0.175403	1.21703
TCGA-E9-A1N5-11A	0	0.142648	0.129679	0.107936	0.130992	0.330081
TCGA-E9-A1N5-01A	0.0519948	0.207809	0.266762	0.170153	0.133629	0.621227
TCGA-E9-A1N6-11A	0	0.212956	0.362828	0.192155	0.162724	0.766938
TCGA-E9-A1N6-01A	0.0661034	0.0836369	0.0587818	0.102444	0.110689	0.40856
TCGA-E9-A1N8-01A	0.0481272	0	0.00335494	0.0653079	0	0.155125
TCGA-E9-A1N9-11A	0	0.1282	0.270765	0.0793533	0.0052481	0.48688
TCGA-E9-A1N9-01A	0.051835	0.0960525	0.17273	0.0659086	0	0.26899
TCGA-E9-A1NA-11A	0	0.201362	0.294546	0.166246	0.312581	0.692008
TCGA-E9-A1NA-01A	0.0770268	0.0881332	0.0620216	0.173669	0.209975	0.484311
TCGA-E9-A1NC-01A	0.11016	0.158354	0.0685573	0.124891	0	0.539677
TCGA-E9-A1ND-11A	0	0.295523	0.36527	0.151503	0.691204	1.56194
TCGA-E9-A1ND-01A	0.122276	0.144181	0.339882	0.35637	0.223936	0.923082
TCGA-E9-A1NE-01A	0.27349	0.429678	0.987021	0.356013	0.0736722	1.45177
TCGA-E9-A1NF-11A	0	0.233396	0.582637	0.232524	0.994776	1.37854
TCGA-E9-A1NF-01A	0.0370483	0.0907338	0.116063	0.0895731	0.179143	0.338408
TCGA-E9-A1NG-11A	0	0.128005	0.452573	0.207906	0.435177	1.12578
TCGA-E9-A1NG-01A	0.129022	0.129582	0.213815	0.209546	0.530796	0.887557
TCGA-E9-A1NH-01A	0.0837753	0.107936	0.132138	0.119025	0.0938893	0.375529
TCGA-E9-A1NI-01A	0.0394126	0.0511244	0.000434303	0.030671	0.012217	0.203813
TCGA-E9-A1QZ-01A	0.175467	0.361903	0.466793	0.201468	0.0844046	0.821832
TCGA-E9-A1R0-01A	0.0934584	0.153639	0.209533	0.059845	0.0227992	0.44558
TCGA-E9-A1R2-01A	0.0606473	0.149523	0.0729204	0.0560375	0.00216349	0.341962
TCGA-E9-A1R3-01A	0.180443	0.136573	0.118019	0.13681	0.131314	0.894088
TCGA-E9-A1R4-01A	0.346516	0.26552	0.157718	0.218581	0.234947	1.25699
TCGA-E9-A1R5-01A	0.0337982	0.0609913	0.0318626	0.0186072	0.0585683	0.140241
TCGA-E9-A1R6-01A	0.0390136	0.0368593	0	0.0460695	0	0.170791
TCGA-E9-A1R7-11A	0	0.193225	0.473936	0.127703	0.572815	0.88027
TCGA-E9-A1R7-01A	0.014271	0.0338586	0.0569263	0	0	0.0962147
TCGA-E9-A1RA-01A	0.083801	0.130265	0.0219626	0.0706116	0	0.3009
TCGA-E9-A1RB-11A	0	0.168234	0.458571	0.162868	0.23348	0.724295
TCGA-E9-A1RB-01A	0.0606966	0.0485029	0	0.043589	0.01662	0.181809
TCGA-E9-A1RC-11A	0	0.156432	0.407541	0.0831387	0.180512	0.840992
TCGA-E9-A1RC-01A	0.0352708	0.0407052	0.0502143	0	0	0.13245
TCGA-E9-A1RD-11A	0	0.150575	0.468136	0.0892432	0.268108	0.924642
TCGA-E9-A1RD-01A	0.0957977	0.0380828	0.100952	0.0803587	0.0469848	0.264894
TCGA-E9-A1RE-01A	0.0259147	0.036235	0.0125712	0	0	0.063872
TCGA-E9-A1RF-11A	0	0.119692	0.424642	0.0844738	0.502032	0.784997
TCGA-E9-A1RF-01A	0.0177765	0.0632597	0.219896	0.0911324	0.0578455	0.457821
TCGA-E9-A1RG-01A	0.0590195	0.0629369	0	0.00657048	0	0.340562
TCGA-E9-A1RH-11A	0	0.121798	0.290635	0.0286181	0.209012	0.590633
TCGA-E9-A1RH-01A	0.0645407	0.0481238	0.0270123	0.0784816	0.0139705	0.327519
TCGA-E9-A1RI-11A	0.0159315	0.172949	0.388205	0.080555	0.281846	0.617922
TCGA-E9-A1RI-01A	0.0707608	0.124336	0.184673	0.126876	0.212445	0.366161
TCGA-E9-A226-01A	0.0940883	0.106643	0.201179	0.10591	0.147992	0.361201
TCGA-E9-A227-01A	0.0688938	0.113798	0.260301	0.0679147	0.0121529	0.611209
TCGA-E9-A228-01A	0.0499237	0.0780366	0.00899962	0.0426385	0.0880107	0.313856
TCGA-E9-A229-01A	0.0947739	0.177953	0.1833	0.194023	0.268073	0.644957
TCGA-E9-A22A-01A	0.118813	0.142968	0.257986	0.135371	0.125708	0.674765
TCGA-E9-A22B-01A	0.0258531	0.0156337	0.076358	0.0403597	0	0.201246
TCGA-E9-A22D-01A	0.0450346	0.0539246	1.32657	0.335665	0.0493001	1.14063
TCGA-E9-A22E-01A	0.0616263	0.120585	0.226931	0.0869253	0.103166	0.493641
TCGA-E9-A22G-01A	0.0737657	0	0	0.0369504	0	0.136816
TCGA-E9-A22H-01A	0.0397197	0.0808325	0.13753	0.116653	0.0199529	0.279544
TCGA-E9-A243-01A	0.331428	0.244356	0.793296	0.514041	0.355784	1.31632
TCGA-E9-A244-01A	0.0624225	0.0790353	0	0.0251287	0	0.173774
TCGA-E9-A245-01A	0.0375518	0.018656	0.0206185	0	0	0.139196
TCGA-E9-A247-01A	0.0169058	0.021278	0	0.00293819	0	0.0512832
TCGA-E9-A248-01A	0.341903	0.286543	0.674922	0.321654	0.0747129	1.07255
TCGA-E9-A249-01A	0.011855	0.101189	0	0.0210826	0	0.15096
TCGA-E9-A24A-01A	0.112753	0.181397	0.0954431	0.240408	0.341593	0.511217
TCGA-E9-A295-01A	0.0113653	0.0506482	0.095386	0	0	0.247561
TCGA-E9-A2JS-01A	0.0212906	0.0390069	0.0158344	0.0269255	0	0.169032
TCGA-E9-A2JT-01A	2.09838	1.80307	0.661645	0.677205	0	2.21079
TCGA-E9-A3HO-01A	0.0148422	0.145504	0	0	0	0.118708
TCGA-E9-A3Q9-01A	0.0184209	0.0311887	0	0.019233	0	0.156971
TCGA-E9-A3QA-01A	0.300615	0.537485	0	0.348871	0	1.2886
TCGA-E9-A3X8-01A	0.044252	0.117116	0.114203	0.0279915	0	0.288891
TCGA-E9-A54X-01A	0.0159826	0	0	0	0	0
TCGA-E9-A5FK-01A	0.188299	0.424239	0.349192	0.106188	0	0.73574
TCGA-E9-A5FL-01A	0.0678276	0.0490564	0	0.00947447	0.0139274	0.30429
TCGA-E9-A5UO-01A	0.107473	0	0	0	0	0.00105223
TCGA-E9-A5UP-01A	0	0	0	0.110645	0	0.11187
TCGA-E9-A6HE-01A	0.0235244	0.111547	0	0.045161	0.0257143	0.310743
TCGA-EW-A1IW-01A	0.0398385	0.112893	0.188383	0.120694	0.08869	0.3801
TCGA-EW-A1IX-01A	0.0914157	0.172204	0.0690367	0.149373	0.00552002	0.668883
TCGA-EW-A1IY-01A	0.202058	0.188964	0.627529	0.246005	0.100868	0.923541
TCGA-EW-A1IZ-01A	0.449505	0.209159	1.03896	0.244561	0	1.3946
TCGA-EW-A1J1-01A	0.0762051	0.0885651	0.12865	0.0932744	0	0.391212
TCGA-EW-A1J2-01A	0.0774242	0.1781	0.30922	0.169915	0.249502	0.751678
TCGA-EW-A1J3-01A	0.0452676	0.0521514	0.0962096	0.0540189	0	0.269804
TCGA-EW-A1J5-01A	0.0978909	0.302403	0.313715	0.298156	0.170438	0.793068
TCGA-EW-A1J6-01A	0.0152889	0.0334645	0.0509215	0.0249083	0	0.149296
TCGA-EW-A1OV-01A	0.407849	0.402799	0.606836	0.270377	0	1.30034
TCGA-EW-A1OW-01A	0.16826	0.132788	0.0878382	0.120673	0	0.556691
TCGA-EW-A1OX-01A	0.0529946	0.000233999	0.0537403	0	0	0.067595
TCGA-EW-A1OY-01A	0.0374959	0.0101951	0	0.000626357	0	0.1095
TCGA-EW-A1OZ-01A	0.0212705	0.0590222	0	0.0489496	0.0398286	0.252027
TCGA-EW-A1P0-01A	0.0455972	0.107811	0.00511454	0.0311028	0	0.262614
TCGA-EW-A1P1-01A	0	0.207259	0.439361	0.275709	0.124532	0.935198
TCGA-EW-A1P3-01A	0.0493309	0.0764866	0	0.0336152	0	0.223498
TCGA-EW-A1P4-01A	0.249647	0.100062	0.468441	0.197729	0	0.924578
TCGA-EW-A1P5-01A	0.052591	0.13023	0.0748071	0.198148	0.0476594	0.418604
TCGA-EW-A1P6-01A	0.0685954	0.0630845	0.0361847	0.0015821	0.0324522	0.244944
TCGA-EW-A1P7-01A	0.840433	0.876126	0.301036	0.426141	0	1.52325
TCGA-EW-A1P8-01A	0.155408	0.22476	0	0.193593	0.237079	0.758035
TCGA-EW-A1PA-01A	0.0833414	0.117019	0.0892858	0.0651703	0	0.34468
TCGA-EW-A1PB-01A	0.154388	0.23562	0.230657	0.514276	0.100812	1.3769
TCGA-EW-A1PC-01B	0.0263035	0.045356	0	0.0105232	0	0.139748
TCGA-EW-A1PD-01A	0.0750511	0.0956258	0.0908632	0.0729696	0.0408501	0.398824
TCGA-EW-A1PE-01A	0.108792	0.170592	0.22256	0.269729	0.0503163	0.788626
TCGA-EW-A1PF-01A	0.0927234	0.145635	0.103799	0.135602	0.0408355	0.439615
TCGA-EW-A1PG-01A	0.00985421	0.0828215	0.184138	0.12366	0	0.396335
TCGA-EW-A1PH-01A	0.0999231	0.0183607	0.0861225	0.0661844	0	0.223632
TCGA-EW-A2FR-01A	0.0810219	0.131598	0.172443	0.111394	0.113844	0.596469
TCGA-EW-A2FS-01A	0.101906	0.0993707	0.111781	0.045455	0	0.319733
TCGA-EW-A2FV-01A	0.150358	0.0748313	0.271464	0.11711	0.00875341	0.574808
TCGA-EW-A2FW-01A	0.0433737	0.0189154	0.000479698	0	0	0.0986423
TCGA-EW-A3E8-01B	0.175127	0.364815	0.130536	0.185007	0	0.683556
TCGA-EW-A3U0-01A	0.489865	0.468427	0.528409	0.299609	0.147217	1.72326
TCGA-EW-A423-01A	0.0808253	0.136439	0	0.06518	0.00747184	0.38639
TCGA-EW-A424-01A	0.029765	0.049448	0	0.0171362	0	0.111722
TCGA-EW-A6S9-01A	0.0794463	0.0917131	0.0193316	0.0848846	0.0308375	0.307576
TCGA-EW-A6SA-01A	0.0260124	0	0	0	0	0
TCGA-EW-A6SB-01A	0.416652	0.220764	0.0297366	0.131089	0	0.667721
TCGA-EW-A6SC-01A	0.0288249	0.0673903	0.14236	0.205988	0	0.644849
TCGA-EW-A6SD-01A	0.148817	0.137076	0.0682488	0.145398	0.039872	0.535157
TCGA-GI-A2C8-11A	0	0.0334363	0	0	0	0
TCGA-GI-A2C8-01A	0.183337	0.118007	0.196976	0.127659	0.225022	0.641687
TCGA-GI-A2C9-11A	0	0.165416	0.343887	0.211901	0.145717	0.849159
TCGA-GI-A2C9-01A	0.0915186	0.142675	0.0337076	0.111462	0.026748	0.604275
TCGA-GM-A2D9-01A	0.0567387	0.0766554	0	0.0305302	0	0.195711
TCGA-GM-A2DA-01A	0.0353045	0.175268	0.250784	0.10824	0	0.370448
TCGA-GM-A2DB-01A	0.129443	0.0860709	0.0382499	0.0240079	0	0.165176
TCGA-GM-A2DC-01A	0.0241309	0.0638682	0	0	0	0.100692
TCGA-GM-A2DD-01A	0.0842035	0.259542	0.282825	0.186115	0.062481	0.747856
TCGA-GM-A2DF-01A	0.229328	0.15444	0.0434563	0.0997122	0	0.546028
TCGA-GM-A2DH-01A	0.243472	0.380449	0.354976	0.280551	0	0.912741
TCGA-GM-A2DI-01A	0.372029	0.575627	1.03135	0.451586	0.167109	1.73322
TCGA-GM-A2DK-01A	0.00281475	0.120088	0.078542	0.0668535	0.0753934	0.408558
TCGA-GM-A2DL-01A	0.103927	0.108599	0.0834483	0.0689683	0.0834776	0.607242
TCGA-GM-A2DM-01A	0.0369248	0.0259438	0.0613969	0.135671	0.0730105	0.326738
TCGA-GM-A2DN-01A	0.176404	0.280503	0.334688	0.268098	0	0.856118
TCGA-GM-A2DO-01A	1.0767	0.785514	0.723372	0.356175	0	1.59659
TCGA-GM-A3NW-01A	0.0384603	0.0783671	0.051241	0.029823	0	0.206133
TCGA-GM-A3NY-01A	0.0627759	0.0794587	0	0.0065937	0	0.12933
TCGA-GM-A3XG-01A	0.0106135	0.0663533	0.0508153	0.00525882	0	0.161241
TCGA-GM-A3XL-01A	0.0756089	0.0910344	0.120256	0.130671	0	0.528105
TCGA-GM-A3XN-01A	0.0526708	0.247195	0.0967801	0.10977	0.0395068	0.527883
TCGA-GM-A4E0-01A	0.0270706	0.263731	0.334685	0.204336	0.307057	0.658632
TCGA-GM-A5PV-01A	0.0592784	0.0408512	0.0633551	0.0408897	0	0.230649
TCGA-GM-A5PX-01A	0.00484477	0.12499	0.118926	0.045539	0.0712498	0.256784
TCGA-HN-A2NL-01A	0.0779137	0.0817402	0.0338506	0.0158729	0	0.222138
TCGA-HN-A2OB-01A	0.0301823	0.137203	0.121244	0.0617487	0.128198	0.338194
TCGA-JL-A3YW-01A	0.0567719	0.176354	0.126448	0.205163	0.101923	0.809762
TCGA-JL-A3YX-01A	0.024173	0.0223641	0	0	0	0.0516186
TCGA-LD-A66U-01A	0.0867447	0.217622	0.085025	0.0644466	0	0.431863
TCGA-LD-A74U-01A	0.0273389	0.22921	0.0959426	0.115975	0.241997	0.606301
TCGA-LD-A7W5-01A	0.220567	0.578717	0.278496	0.174192	0	0.86463
TCGA-LD-A7W6-01A	0.0191301	0.178085	0.105186	0.0847583	0	0.297873
TCGA-LD-A9QF-01A	0.184777	0.526735	0.241343	0.300312	0.103304	1.50575
TCGA-LL-A440-01A	0	0.438895	0.0881644	0.239116	0.399842	1.29951
TCGA-LL-A441-01A	0.844656	0.987707	0	0.329859	0	1.05025
TCGA-LL-A442-01A	0.151297	0.108281	0	0.137486	0.285908	0.347398
TCGA-LL-A50Y-01A	0.0817049	0.116343	0	0.0891672	0.024915	0.396395
TCGA-LL-A5YL-01A	0.0495123	0.0661653	0.0456617	0.0497083	0	0.263801
TCGA-LL-A5YM-01A	0.0646068	0	0	0	0	0.0534433
TCGA-LL-A5YN-01A	0.325691	0.514248	0.0737195	0.103123	0	0.710065
TCGA-LL-A5YO-01A	0.7017	0.577019	0.311254	0.23869	0	1.63221
TCGA-LL-A5YP-01A	0.109738	0.148094	0.0931117	0.112491	0.139645	0.718112
TCGA-LL-A6FP-01A	0	0	0	0	0	0
TCGA-LL-A6FQ-01A	0.0155941	0	0	0	0	0.125721
TCGA-LL-A6FR-01A	0.0500763	0.0068766	0	0.000875037	0	0.191448
TCGA-LL-A73Y-01A	0.0337729	0.333439	0.0676948	0.0521939	0	1.02015
TCGA-LL-A73Z-01A	0.0552343	0.163086	0.141675	0.110756	0.0555756	0.440266
TCGA-LL-A740-01A	0.0102729	0.107794	0.100193	0.102164	0.0500692	0.432333
TCGA-LL-A7SZ-01A	0.373965	0.260221	0	0.0755662	0.0600399	0.57584
TCGA-LL-A7T0-01A	0.0870564	0.0933833	0	0.0291507	0	0.291841
TCGA-LL-A8F5-01A	0.198074	0.08931	0	0.0290592	0	0.382172
TCGA-LL-A9Q3-01A	0.0999818	0.0384948	0	0.0265239	0	0.274406
TCGA-LQ-A4E4-01A	0.023784	0.0282331	0	0.0206038	0	0.0749015
TCGA-MS-A51U-01A	0.0413164	0.19181	0.136052	0.0946336	0	0.445241
TCGA-OK-A5Q2-01A	0.155818	0.386503	0.113784	0.11077	0.00902012	0.535904
TCGA-OL-A5D6-01A	0.0716116	0.0771475	0.0277874	0.0400327	0.0614472	0.237853
TCGA-OL-A5D7-01A	0.292021	0.359639	0	0.110046	0	0.716554
TCGA-OL-A5D8-01A	0.0666784	0.0880264	0	0.0536808	0	0.254782
TCGA-OL-A5DA-01A	0.0362358	0.120319	0.0801357	0.0468651	0	0.224683
TCGA-OL-A5RU-01A	0.238929	0.344853	0.148768	0.163164	0	0.622443
TCGA-OL-A5RV-01A	0.0506315	0.163445	0.0689023	0.0762819	0.0510728	0.295861
TCGA-OL-A5RW-01A	0.118577	0.0218598	0.0227222	0.0831191	0	0.22968
TCGA-OL-A5RX-01A	0.0521542	0.179022	0.076131	0.08598	0	0.328736
TCGA-OL-A5RY-01A	0.397192	0.382814	0.34652	0.265326	0.203541	0.981502
TCGA-OL-A5RZ-01A	0.0429788	0	0	0	0	0.0244454
TCGA-OL-A5S0-01A	0.0736615	0.179602	0	0.0605814	0.00592555	0.564033
TCGA-OL-A66H-01A	0.110265	0.153185	0.033065	0.171022	0.170921	0.453039
TCGA-OL-A66I-01A	0.4002	0.360977	0.704842	0.37666	0	1.59994
TCGA-OL-A66J-01A	0.00701221	0.0814857	0.132883	0.0690479	0.0587077	0.354034
TCGA-OL-A66K-01A	0	0.156418	0.00480291	0.0432901	0	0.302415
TCGA-OL-A66L-01A	0.0403942	0.123704	0.0722605	0.0853851	0	0.413595
TCGA-OL-A66N-01A	0.08308	0.128305	0.0568052	0.0487138	0.0377849	0.321849
TCGA-OL-A66O-01A	0.013708	0	0	0	0	0.020255
TCGA-OL-A66P-01A	0.28212	0.0830861	0.562307	0.120848	0.0146513	0.891894
TCGA-OL-A6VO-01A	0.0445885	0.128698	0.0441216	0.117241	0	0.353698
TCGA-OL-A6VR-01A	0.0279724	0.0621779	0.0199575	0.0171141	0	0.104796
TCGA-OL-A97C-01A	0	0.084193	0.346913	0.095709	0.0835741	0.477655
TCGA-PE-A5DC-01A	0.0523176	0.0654067	0	0.014159	0	0.120281
TCGA-PE-A5DD-01A	0.056954	0.176956	0.0726951	0.0680579	0	0.294771
TCGA-PE-A5DE-01A	0.318141	0.430834	0.678278	0.287989	0	1.29529
TCGA-PL-A8LV-01A	0.136313	0.16921	0.0480959	0.0358713	0	0.369966
TCGA-PL-A8LX-01A	0.0588383	0.0736998	0	0.0363277	0.034724	0.176763
TCGA-PL-A8LY-01A	0.0274622	0.0443998	0.0731632	0.0230099	0.00555913	0.191655
TCGA-PL-A8LZ-01A	0.134675	0.404659	0.272541	0.389017	0.0109789	0.985218
TCGA-S3-A6ZF-01A	0.117256	0.126414	0.0955812	0.107311	0.0263722	0.430238
TCGA-S3-A6ZG-01A	0.105311	0.135313	0.060459	0.117217	0.0433387	0.386412
TCGA-S3-A6ZH-01A	0.0620584	0.0788995	0.022345	0.00552337	0	0.252489
TCGA-S3-AA0Z-01A	0.234161	0.179834	0.127456	0.176492	0.0120782	0.624145
TCGA-S3-AA10-01A	0.0899662	0.513647	0.0313866	0.436015	0	0.847359
TCGA-S3-AA11-01A	0.0388053	0.0525181	0	0.019469	0	0.117001
TCGA-S3-AA12-01A	0.0366412	0.0232661	0	0	0	0.0718322
TCGA-S3-AA14-01A	0.0626171	0.0705398	0.0564183	0.0255695	0.0325863	0.237738
TCGA-S3-AA15-01A	0.701442	0.409274	0.160739	0.261713	0.217118	0.867426
TCGA-S3-AA17-01A	0.223077	0.338832	0.331011	0.283788	0.0650942	0.955623
TCGA-UL-AAZ6-01A	0.062534	0	0	0	0	0.116277
TCGA-UU-A93S-01A	0.0695771	0	0	0.00309665	0	0.0427037
TCGA-V7-A7HQ-01A	0.0434531	0	0	0.0160558	0	0.155809
TCGA-W8-A86G-01A	0.00712732	0.101513	0.0169318	0.000593814	0	0.146699
TCGA-WT-AB41-01A	0.209051	0.324199	0.150685	0.124646	0	0.742235
TCGA-WT-AB44-01A	0.0421232	0.116143	0	0.00650896	0.00040487	0.237963
TCGA-XX-A899-01A	0.195857	0.476829	0.197317	0.248862	0.224163	0.822351
TCGA-XX-A89A-01A	0.146067	0.324462	0.160262	0.223118	0.351096	0.813107
TCGA-Z7-A8R5-01A	0.0923428	0.12325	0.150413	0.0915535	0.134701	0.397457
TCGA-Z7-A8R6-01A	0.0438427	0.065634	0.00544092	0.0204167	0	0.210091
TCGA-2W-A8YY-01A	0.114506	0.117411	0.14449	0.0956423	0.0697251	0.498876
TCGA-4J-AA1J-01A	0.0771601	0.123381	0.123143	0.114353	0.0250957	0.428356
TCGA-BI-A0VR-01A	0.143298	0.147874	0.258393	0.192228	0	0.610165
TCGA-BI-A0VS-01A	0.118256	0.179739	0.167941	0.0912427	0.0530326	0.546398
TCGA-BI-A20A-01A	0.129925	0.20341	0.164432	0.14845	0.107856	0.532003
TCGA-C5-A0TN-01A	0.0610003	0.119927	0.100142	0.0954317	0.0207701	0.496014
TCGA-C5-A1BE-01B	0.0548604	0.157764	0.116482	0.109034	0	0.503334
TCGA-C5-A1BF-01B	0.0740742	0.102071	0.227964	0.0903248	0.111126	0.493374
TCGA-C5-A1BI-01B	0.113433	0.170473	0.236432	0.100061	0.0615902	0.603502
TCGA-C5-A1BJ-01A	0.0943066	0.249953	0.168531	0.130677	0.0364656	0.532378
TCGA-C5-A1BK-01B	0.13874	0.34205	0.189617	0.210999	0	0.611733
TCGA-C5-A1BL-01A	0.0784138	0.13575	0.236699	0.131707	0.0241336	0.563745
TCGA-C5-A1BM-01A	0.0533775	0.161442	0.140964	0.199927	0.0340678	0.623067
TCGA-C5-A1BN-01B	0.0850062	0.106614	0.0856119	0.0756706	0.0173576	0.399596
TCGA-C5-A1BQ-01C	0.0773044	0.125261	0.280766	0.118782	0.0418485	0.511798
TCGA-C5-A1M5-01A	0.117069	0.230045	0.164614	0.130563	0.0121623	0.530593
TCGA-C5-A1M6-01A	0.0548328	0.108323	0.0872381	0.0825166	0.0311836	0.395708
TCGA-C5-A1M7-01A	0.140036	0.134606	0.137385	0.138015	0.0310118	0.471664
TCGA-C5-A1M8-01A	0.0526262	0.116554	0.0912933	0.0580518	0.052694	0.388045
TCGA-C5-A1M9-01A	0.066152	0.0905999	0.129905	0.0976916	0.0515643	0.404364
TCGA-C5-A1ME-01A	0.0887363	0.107542	0.181168	0.0721555	0.0606487	0.391372
TCGA-C5-A1MF-01A	0.113433	0.0670033	0.170069	0.0849172	0.0459005	0.422728
TCGA-C5-A1MH-01A	0.0891352	0.244615	0.164031	0.203763	0.0736932	0.679755
TCGA-C5-A1MI-01A	0.127813	0.221919	0.199059	0.087475	0.0655205	0.527864
TCGA-C5-A1MJ-01A	0.104934	0.108262	0.150786	0.101167	0.114633	0.490724
TCGA-C5-A1MK-01A	0.0692295	0.144534	0.121577	0.105396	0.0472985	0.469032
TCGA-C5-A1ML-01A	0.0754944	0.12236	0.182248	0.102856	0.0834954	0.487813
TCGA-C5-A1MN-01A	0.0616023	0.140164	0.0730855	0.0813474	0	0.596772
TCGA-C5-A1MP-01A	0.163955	0.191436	0.231443	0.130721	0.200833	0.658284
TCGA-C5-A1MQ-01A	0.176314	0.161667	0.193174	0.121537	0.158585	0.517284
TCGA-C5-A2LS-01A	0.0503507	0.110916	0.0878747	0.0858775	0.0322422	0.366791
TCGA-C5-A2LT-01A	0.0740738	0.131236	0.204604	0.087484	0.0719069	0.549282
TCGA-C5-A2LV-01A	0.071395	0.104481	0.138249	0.120244	0.0853526	0.489949
TCGA-C5-A2LX-01A	0.209692	0.278821	0.257209	0.145052	0.0741175	0.590367
TCGA-C5-A2LY-01A	0.0921069	0.169783	0.345027	0.135645	0.135803	0.59448
TCGA-C5-A2LZ-01A	0.0734276	0.142997	0.187377	0.119445	0.00773648	0.478914
TCGA-C5-A2M1-01A	0.0735932	0.155619	0.236541	0.141801	0.0775833	0.51666
TCGA-C5-A2M2-01A	0.059887	0.093534	0.151532	0.105224	0.0353107	0.347969
TCGA-C5-A3HD-01B	0.0462658	0.096183	0.114272	0.0898555	0	0.396172
TCGA-C5-A3HE-01A	0.0904972	0.0931308	0.320609	0.167075	0.0548541	0.467428
TCGA-C5-A3HF-01A	0.100594	0.156836	0.176451	0.0918928	0.0408411	0.447184
TCGA-C5-A3HL-01A	0.0771157	0.0830541	0.160173	0.0886393	0.00256255	0.441197
TCGA-C5-A7CG-01A	0.220794	0.40492	0.472737	0.270695	0.0156089	0.809906
TCGA-C5-A7CH-01A	0.094643	0.135328	0.0685804	0.0778271	0.0107051	0.482519
TCGA-C5-A7CJ-01A	0.144365	0.156216	0.273645	0.149632	0.111587	0.601579
TCGA-C5-A7CK-01A	0.0746051	0.103847	0.106031	0.0764598	0.032044	0.406919
TCGA-C5-A7CL-01A	0.0529434	0.114811	0.137782	0.0961729	0.0410817	0.448061
TCGA-C5-A7CM-01A	0.0984323	0.080681	0.14336	0.0646365	0.0438876	0.379166
TCGA-C5-A7CO-01A	0.0711767	0.125218	0.111512	0.0674854	0.0156326	0.474166
TCGA-C5-A7UC-01A	0.0668447	0.0942464	0.110494	0.0721913	0.0112203	0.441968
TCGA-C5-A7UE-01A	0.0665621	0.123629	0.106186	0.067544	0.0264118	0.41582
TCGA-C5-A7UH-01A	0.0890862	0.136558	0.151696	0.0881035	0.0677011	0.446928
TCGA-C5-A7UI-01A	0.103311	0.166336	0.163921	0.102162	0.00712018	0.465476
TCGA-C5-A7X3-01A	0.159901	0.152983	0.186709	0.0840925	0.120299	0.479651
TCGA-C5-A7X5-01A	0.0471906	0.0945853	0.109828	0.0754321	0.0073538	0.448743
TCGA-C5-A7X8-01A	0.208215	0.146759	0.145536	0.0795893	0.0868019	0.424041
TCGA-C5-A7XC-01A	0.153432	0.0960279	0.376206	0.130509	0.0673168	0.575175
TCGA-C5-A8XH-01A	0.0429601	0.153728	0.138952	0.157557	0	0.545559
TCGA-C5-A8XI-01A	0.0853912	0.198085	0.199993	0.13141	0	0.491266
TCGA-C5-A8XJ-01A	0.118364	0.178515	0.173759	0.0908516	0.0554521	0.532946
TCGA-C5-A8XK-01A	0.0434526	0.109845	0.105386	0.102418	0.0752585	0.463954
TCGA-C5-A8YQ-01A	0.0612293	0.129852	0.0981033	0.0821148	0.0409737	0.416212
TCGA-C5-A8YR-01A	0.0486813	0.0735711	0.390074	0.0988345	0.128501	0.649953
TCGA-C5-A8YT-01A	0.0779046	0.105233	0.345592	0.0629233	0.113419	0.498633
TCGA-C5-A8ZZ-01A	0.0655647	0.140914	0.107827	0.0736787	0.0743919	0.414261
TCGA-C5-A901-01A	0.0866492	0.0929046	0.177845	0.09358	0.0295537	0.471461
TCGA-C5-A902-01A	0.13397	0.202698	0.356309	0.109848	0.0100825	0.500932
TCGA-C5-A905-01A	0.0674915	0.156778	0.0986332	0.091332	0.0435981	0.369541
TCGA-C5-A907-01A	0.0269855	0.185413	0.135025	0.149318	0	0.493326
TCGA-DG-A2KH-01A	0.0607144	0.0859797	0.126323	0.0754244	0.0323227	0.357954
TCGA-DG-A2KJ-01A	0.126204	0.135428	0.201964	0.089134	0.0650452	0.448916
TCGA-DG-A2KK-01A	0.0953185	0.10655	0.147672	0.106814	0.0498652	0.430398
TCGA-DG-A2KL-01A	0.0476237	0.138701	0.127216	0.167054	0.00820422	0.610514
TCGA-DG-A2KM-01A	0.413411	0.018455	1.67927	0.330214	0.301113	1.49672
TCGA-DR-A0ZL-01A	0.0876442	0.131187	0.10029	0.0818415	0.0122016	0.406298
TCGA-DR-A0ZM-01A	0.0918813	0.124624	0.2393	0.117189	0	0.499051
TCGA-DS-A0VK-01A	0.0586495	0.107199	0.128644	0.0713174	0.0690058	0.421813
TCGA-DS-A0VL-01A	0.0490175	0.121927	0.2418	0.142146	0	0.487644
TCGA-DS-A0VM-01A	0.0587577	0.110146	0.135075	0.121156	0.0164184	0.474139
TCGA-DS-A0VN-01A	0.100986	0.105024	0.392375	0.141322	0.0482074	0.670803
TCGA-DS-A1O9-01A	0.0782264	0.153145	0.195015	0.207105	0.111714	0.606492
TCGA-DS-A1OA-01A	0.0850941	0.157871	0.194911	0.14172	0.0199089	0.583434
TCGA-DS-A1OB-01A	0.064262	0.105721	0.129983	0.109804	0.0392032	0.493276
TCGA-DS-A1OC-01A	0.109112	0.102932	0.259705	0.109172	0.0899841	0.628359
TCGA-DS-A1OD-01A	0.216055	0.293902	0.522592	0.193436	0.128359	0.687352
TCGA-DS-A3LQ-01A	0.0701402	0.117553	0.135127	0.0799381	0.093832	0.517402
TCGA-DS-A5RQ-01A	0.058768	0.133582	0.108039	0.118457	0.0337439	0.446751
TCGA-DS-A7WF-01A	0.169782	0.114877	0.171751	0.122239	0	0.635603
TCGA-DS-A7WH-01A	0.0576129	0.114408	0.145965	0.12796	0.036154	0.42633
TCGA-DS-A7WI-01A	0.0848105	0.0887071	0.142079	0.0801277	0.0605385	0.393976
TCGA-EA-A1QS-01A	0.0741439	0.137956	0.151816	0.122296	0.115794	0.52406
TCGA-EA-A1QT-01A	0.0593571	0.137337	0.124855	0.0978177	0.0244467	0.431278
TCGA-EA-A3HQ-01A	0.113709	0.158927	0.177985	0.158072	0.0643616	0.650077
TCGA-EA-A3HR-01A	0.068506	0.118373	0.144952	0.0761769	0.0546376	0.453278
TCGA-EA-A3HS-01A	0.0691435	0.135194	0.205526	0.111435	0.0214486	0.531406
TCGA-EA-A3HT-01A	0.0723303	0.1281	0.125216	0.128565	0.0699417	0.507084
TCGA-EA-A3HU-01A	0.195587	0.108713	0.793263	0.202835	0.000161178	0.781363
TCGA-EA-A3QD-01A	0.256873	0.372908	0.371318	0.15693	0.148721	0.757467
TCGA-EA-A3QE-01A	0.131445	0.228897	0.40546	0.18177	0	0.666252
TCGA-EA-A3Y4-01A	0.0864313	0.132014	0.436897	0.122245	0.0301255	0.510598
TCGA-EA-A410-01A	0.0778597	0.0782345	0.271866	0.0709858	0.0633335	0.433471
TCGA-EA-A411-01A	0.093998	0.149602	0.148102	0.108655	0.0854823	0.466114
TCGA-EA-A439-01A	0.0539673	0.128893	0.162031	0.135208	0.0266552	0.46902
TCGA-EA-A43B-01A	0.0838826	0.171795	0.149082	0.10331	0.029952	0.545216
TCGA-EA-A44S-01A	0.0716365	0.136397	0.184297	0.0765771	0.0886372	0.495941
TCGA-EA-A4BA-01A	0.0557051	0.158851	0.0665016	0.0353838	0.0525632	0.377871
TCGA-EA-A50E-01A	0.0810672	0.0977404	0.148191	0.0920654	0.122181	0.459156
TCGA-EA-A556-01A	0.0536861	0.173189	0.0607633	0.07348	0.0581643	0.434765
TCGA-EA-A5FO-01A	0.0649628	0.0773695	0.121622	0.0702069	0.00743744	0.368557
TCGA-EA-A5O9-01A	0.0181964	0.106801	0.107266	0.114059	0	0.408252
TCGA-EA-A5ZD-01A	0.0686795	0.169694	0.143161	0.186875	0.103681	0.558726
TCGA-EA-A5ZE-01A	0.178946	0.175803	0.204881	0.144442	0.220717	0.525807
TCGA-EA-A5ZF-01A	0.0728826	0.094838	0.116749	0.080429	0.068821	0.415497
TCGA-EA-A6QX-01A	0.130542	0.177947	0.177011	0.110469	0.00424301	0.600456
TCGA-EA-A78R-01A	0.0710601	0.111284	0.133447	0.108719	0.0505816	0.438339
TCGA-EA-A97N-01A	0.0613639	0.162201	0.105562	0.106595	0.0133325	0.509031
TCGA-EK-A2GZ-01A	0.12276	0.0781431	0.198028	0.077382	0	0.520846
TCGA-EK-A2H0-01A	0.0490739	0.107147	0.134992	0.083404	0.0334294	0.420211
TCGA-EK-A2H1-01A	0.0906794	0.14476	0.148412	0.146922	0.0976141	0.564829
TCGA-EK-A2IP-01A	0.0863819	0.109439	0.13465	0.0632281	0.0191312	0.41515
TCGA-EK-A2IR-01A	0.0474675	0.0812658	0.11696	0.0463006	0.0462998	0.360493
TCGA-EK-A2PG-01A	0.0691239	0.0880644	0.110259	0.0473697	0.0405807	0.366377
TCGA-EK-A2PI-01A	0.0556959	0.0982088	0.111119	0.0553444	0.0378192	0.39291
TCGA-EK-A2PK-01A	0.16501	0	0.767992	0.109653	0.10348	0.643737
TCGA-EK-A2PL-01A	0.0753603	0.100432	0.129238	0.0628185	0.0155849	0.402627
TCGA-EK-A2PM-01A	0.0887691	0.0709617	0.123981	0.0478989	0.02159	0.43744
TCGA-EK-A2R7-01A	0.151736	0.133037	0.209159	0.0909969	0.077281	0.462542
TCGA-EK-A2R8-01A	0.0500404	0.0967677	0.117548	0.119479	0.000831616	0.444577
TCGA-EK-A2R9-01A	0.122838	0.150048	0.201636	0.126249	0.0766909	0.586742
TCGA-EK-A2RA-01A	0.0444769	0.191231	0.19975	0.211296	0	0.556594
TCGA-EK-A2RB-01A	0.0551287	0.0779317	0.16876	0.0660846	0.00521271	0.404023
TCGA-EK-A2RC-01A	0.114434	0.15417	0.210797	0.128443	0.0795645	0.487146
TCGA-EK-A2RE-01A	0.059357	0.09506	0.0901051	0.0621689	0.0159979	0.426635
TCGA-EK-A2RJ-01A	0.0253254	0.103708	0.286036	0.116916	0.00890475	0.70253
TCGA-EK-A2RK-01A	0.047607	0.133045	0.114082	0.137883	0	0.466148
TCGA-EK-A2RL-01A	0.0625913	0.0791849	0.146308	0.0872094	0.0428969	0.361691
TCGA-EK-A2RM-01A	0.0667602	0.122941	0.0443056	0.110652	0.0426778	0.517506
TCGA-EK-A2RN-01A	0.0652954	0.135048	0.0745824	0.0900898	0.0830253	0.385352
TCGA-EK-A2RO-01A	0.0508576	0.049078	0.168826	0.0893628	0.0224429	0.397348
TCGA-EK-A3GJ-01A	0	0.13979	0.183046	0.211412	0	0.597399
TCGA-EK-A3GK-01A	0.088041	0.119076	0.182383	0.106921	0.0367805	0.4376
TCGA-EK-A3GM-01A	0.0448168	0.138905	0.119005	0.0986968	0	0.425349
TCGA-EK-A3GN-01A	0.050064	0.0904437	0.0988408	0.0578343	0.0245666	0.3924
TCGA-EX-A1H5-01A	0.104882	0.122679	0.13185	0.0806526	0.00811842	0.419498
TCGA-EX-A1H6-01B	0.0919751	0.104717	0.134921	0.0619018	0.0437824	0.372217
TCGA-EX-A3L1-01A	0.100175	0.0842157	0.122201	0.254767	0.0389013	0.525315
TCGA-EX-A449-01A	0.0814682	0.0817164	0.250021	0.071274	0.0609341	0.376608
TCGA-EX-A69L-01A	0.133384	0.220027	0.229122	0.224618	0.104515	0.651852
TCGA-EX-A69M-01A	0.0736351	0.139269	0.268991	0.138542	0.0860268	0.569386
TCGA-EX-A8YF-01A	0.130566	0.139901	0.279712	0.182532	0.0394389	0.520497
TCGA-FU-A23K-01A	0.120605	0.13196	0.174457	0.0845282	0.0691339	0.407481
TCGA-FU-A23L-01A	0.119873	0.203054	0.265752	0.148218	0.0447052	0.618473
TCGA-FU-A2QG-01A	0.0535978	0.0980951	0.200097	0.107049	0	0.449766
TCGA-FU-A3EO-11A	0.0101992	0.174525	0.187856	0.0694772	0.0652234	0.412899
TCGA-FU-A3EO-01A	0.0495996	0.0987227	0.113657	0.0792295	0.0543631	0.411452
TCGA-FU-A3HY-01A	0.0643227	0.0988656	0.136964	0.0819254	0.0212037	0.428219
TCGA-FU-A3HZ-01A	0.0501441	0.081133	0.220461	0.0743882	0.041193	0.499856
TCGA-FU-A3NI-01A	0.0917813	0.119333	0.154452	0.0801338	0.0758723	0.472063
TCGA-FU-A3TQ-01A	0.105832	0.145115	0.15474	0.106036	0.0267232	0.510975
TCGA-FU-A3TX-01A	0.137603	0.187911	0.144439	0.122632	0.0101502	0.530089
TCGA-FU-A3WB-01A	0.0754627	0.117571	0.124421	0.0771946	0.0252021	0.392595
TCGA-FU-A3YQ-01A	0.170106	0.157125	0.212789	0.152082	0.0827456	0.55852
TCGA-FU-A40J-01A	0.0691266	0.118815	0.228309	0.151884	0.0548757	0.425676
TCGA-FU-A57G-01A	0.089085	0.110876	0.17474	0.0774154	0.0875529	0.435329
TCGA-FU-A5XV-01A	0.0818244	0.0920155	0.167611	0.0997861	0.0266677	0.434469
TCGA-FU-A770-01A	0.0594246	0.109902	0.121816	0.131052	0.0237991	0.427626
TCGA-GH-A9DA-01A	0.0785069	0.109262	0.139746	0.137344	0.0214521	0.521295
TCGA-HG-A2PA-01A	0.0754866	0.0945076	0.259077	0.118053	0.0378411	0.493167
TCGA-HM-A3JJ-11A	0.0246336	0.22181	0.19412	0.0880096	0.173463	0.438656
TCGA-HM-A3JJ-01A	0.0952237	0.18929	0.127872	0.140743	0.0646569	0.521071
TCGA-HM-A3JK-01A	0.128179	0.147363	0.147203	0.113103	0.127019	0.49254
TCGA-HM-A4S6-01A	0.112389	0.182396	0.243053	0.164336	0.0895002	0.618156
TCGA-HM-A6W2-06A	0.066117	0.138193	0.0621937	0.0548594	0.0793083	0.424006
TCGA-HM-A6W2-01A	0.0598407	0.136294	0.0964762	0.0521898	0.168741	0.402985
TCGA-IR-A3L7-01A	0.067704	0.111263	0.118643	0.0632082	0.0291749	0.378527
TCGA-IR-A3LA-01A	0.0537624	0.136767	0.11833	0.0632406	0.0805093	0.432766
TCGA-IR-A3LB-01A	0.0670597	0.124596	0.148244	0.0906971	0.0658722	0.404503
TCGA-IR-A3LC-01A	0.0751088	0.085102	0.202921	0.0906524	0.0605479	0.437168
TCGA-IR-A3LF-01A	0.0909502	0.215691	0.158448	0.0996849	0.031807	0.47797
TCGA-IR-A3LH-01A	0.165647	0.167079	0.553961	0.321605	0.241548	1.01507
TCGA-IR-A3LI-01A	0.0694316	0.0957275	0.0879243	0.0512175	0.0219621	0.368926
TCGA-IR-A3LK-01A	0.0578475	0.166068	0.0884533	0.124966	0.0391943	0.514018
TCGA-IR-A3LL-01A	0.0667509	0.122179	0.347609	0.154608	0.0582765	0.57071
TCGA-JW-A5VG-01A	0.0244322	0.0959275	0.304089	0.156957	0.0241489	0.51088
TCGA-JW-A5VH-01A	0.0534827	0.114649	0.14012	0.0532242	0.06157	0.357075
TCGA-JW-A5VI-01A	0.113706	0.163958	0.202848	0.109391	0.0568644	0.507823
TCGA-JW-A5VJ-01A	0.0756322	0.139855	0.0821587	0.0635757	0.0362694	0.433182
TCGA-JW-A5VK-01A	0.0754399	0.0898053	0.0875054	0.0610833	0.0166008	0.372104
TCGA-JW-A5VL-01A	0.059949	0.171291	0.21309	0.164198	0.0619454	0.576223
TCGA-JW-A69B-01A	0.115614	0.129468	0.119175	0.116121	0.101224	0.499528
TCGA-JW-A852-01A	0.0803721	0.113855	0.0877438	0.0671525	0.042172	0.387198
TCGA-JW-AAVH-01A	0.0639044	0.121524	0.153584	0.0741307	0.0210338	0.38722
TCGA-JX-A3PZ-01A	0.0827376	0.102355	0.162111	0.1345	0.059126	0.529579
TCGA-JX-A3Q0-01A	0.071246	0.200111	0.103848	0.206901	0	0.515734
TCGA-JX-A3Q8-01A	0.0571736	0.103299	0.20819	0.095399	0.0812862	0.422728
TCGA-JX-A5QV-01A	0.0458373	0.105128	0.157534	0.138989	0.00282512	0.49785
TCGA-LP-A4AU-01A	0.070865	0.117977	0.187546	0.12722	0	0.480519
TCGA-LP-A4AV-01A	0.0971193	0.130235	0.183144	0.105607	0.0804996	0.462179
TCGA-LP-A4AW-01A	0.081584	0.150848	0.13293	0.0913917	0.08678	0.426778
TCGA-LP-A4AX-01A	0.0707723	0.227923	0.38995	0.265077	0.0296313	0.7269
TCGA-LP-A5U2-01A	0.0600499	0.0893319	0.163489	0.0813239	0.0173229	0.39152
TCGA-LP-A5U3-01A	0.0541681	0.139457	0.162804	0.130912	0.00543319	0.521854
TCGA-LP-A7HU-01A	0.10455	0.153609	0.17492	0.123671	0.0731955	0.458017
TCGA-MA-AA3W-01A	0.15195	0.239527	0.41053	0.22939	0.0342036	0.740653
TCGA-MA-AA3X-01A	0.0910381	0.15093	0.153683	0.108309	0.0983552	0.580295
TCGA-MA-AA3Y-01A	0.0801231	0.156711	0.230462	0.183843	0	0.696044
TCGA-MA-AA3Z-01A	0.0805368	0.17398	0.294414	0.181815	0	0.539711
TCGA-MA-AA41-01A	0.0658118	0.10996	0.142998	0.0831064	0.0421009	0.433018
TCGA-MA-AA42-01A	0.222914	0.204869	0.67128	0.230553	0.117879	0.780641
TCGA-MA-AA43-01A	0.0597152	0.158718	0.0666259	0.0961966	0.0171816	0.457885
TCGA-MU-A51Y-01A	0.145216	0.259392	0.226457	0.177767	0.0436354	0.720126
TCGA-MU-A5YI-01A	0.106571	0.156902	0.19085	0.102837	0.0763589	0.511898
TCGA-MU-A8JM-01A	0.0940189	0.0636617	0.241206	0.111209	0.0223805	0.511416
TCGA-MY-A5BD-01A	0.0738683	0.10229	0.149133	0.0860023	0.0316868	0.395518
TCGA-MY-A5BE-01A	0.454106	0.327629	1.02512	0.22533	0.181432	0.928485
TCGA-MY-A5BF-11A	0.0764187	0.11081	0.205439	0.11898	0.12106	0.428672
TCGA-MY-A5BF-01A	0.0656718	0.116072	0.235073	0.14281	0	0.54399
TCGA-MY-A913-01A	0.0207073	0.220056	0.0533142	0.200419	0	0.574803
TCGA-PN-A8MA-01A	0.143727	0.149751	0.177905	0.0835335	0.0797073	0.466611
TCGA-Q1-A5R1-01A	0.0837272	0.121923	0.127731	0.0885383	0.0635483	0.406853
TCGA-Q1-A5R2-01A	0.075797	0.116826	0.17613	0.119793	0.0477362	0.486684
TCGA-Q1-A5R3-01A	0.0745456	0.120152	0.141246	0.0705484	0.0301538	0.430493
TCGA-Q1-A6DT-01A	0.0707093	0.125415	0.0785791	0.0590535	0.0707379	0.453917
TCGA-Q1-A6DV-01A	0.0927016	0.0985502	0.17491	0.134455	0.0618325	0.393752
TCGA-Q1-A6DW-01A	0.0759317	0.0558021	0.263212	0.0869064	0.0542436	0.449361
TCGA-Q1-A73O-01A	0.0359731	0.135396	0.207073	0.138977	0	0.562344
TCGA-Q1-A73P-01A	0.0919088	0.12799	0.185298	0.109479	0.0497376	0.45817
TCGA-Q1-A73Q-01A	0.0811222	0.146227	0.117412	0.0803843	0.0197396	0.446543
TCGA-Q1-A73R-01A	0.055035	0.126904	0.126774	0.0760684	0.0399522	0.42454
TCGA-Q1-A73S-01A	0.0936959	0.110184	0.0716047	0.054329	0.0449542	0.361903
TCGA-R2-A69V-01A	0.170005	0.137	0.610958	0.245874	0.280455	0.956958
TCGA-RA-A741-01A	0.113996	0.174712	0.171153	0.131285	0.111154	0.504303
TCGA-UC-A7PD-01A	0.0536826	0.13753	0.0782298	0.0701134	0.0150169	0.534431
TCGA-UC-A7PF-01A	0.133066	0.161777	0.311935	0.177068	0.0763383	0.673192
TCGA-UC-A7PG-06A	0.137869	0.234615	0.0828142	0.154873	0.106879	0.508865
TCGA-UC-A7PG-01A	0.058233	0.126332	0.105193	0.0894003	0.0160256	0.411597
TCGA-UC-A7PI-01A	0.0679224	0.1154	0.12687	0.0889428	0.0368388	0.40115
TCGA-VS-A8EB-01A	0.0733223	0.0747366	0.260801	0.0949393	0.0305756	0.443131
TCGA-VS-A8EC-01A	0.0413351	0.16172	0.0438332	0.0343044	0.0194258	0.384737
TCGA-VS-A8EG-01A	0.0734543	0.112624	0.149292	0.0812721	0.0204066	0.410231
TCGA-VS-A8EH-01A	0.0528069	0.0986005	0.126496	0.0696768	0.0666795	0.446208
TCGA-VS-A8EI-01A	0.101564	0.159627	0.241847	0.116063	0.0181802	0.545956
TCGA-VS-A8EJ-01A	0.0808544	0.160008	0.0542893	0.0735334	0.0431576	0.419094
TCGA-VS-A8EK-01A	0.0698685	0.117265	0.129764	0.0778184	0.0513891	0.490448
TCGA-VS-A8EL-01A	0.0748432	0.124883	0.326183	0.12311	0.111829	0.70826
TCGA-VS-A8Q8-01A	0.03533	0.150797	0.13512	0.114669	0.0104506	0.57473
TCGA-VS-A8Q9-01A	0.0528958	0.137934	0.10031	0.0645998	0.0385721	0.426184
TCGA-VS-A8QA-01A	0.0787493	0.128289	0.150778	0.121076	0.000532007	0.466468
TCGA-VS-A8QC-01A	0.0806372	0.113339	0.145305	0.0689591	0.0344882	0.433291
TCGA-VS-A8QF-01A	0.147966	0.145412	0.139008	0.0865303	0.0739947	0.511072
TCGA-VS-A8QH-01A	0.111622	0.125682	0.0714031	0.0888883	0.0232276	0.352033
TCGA-VS-A8QM-01A	0.273155	0.422595	0.341782	0.107789	0.0600532	0.666146
TCGA-VS-A94W-01A	0.132254	0.327897	0.145592	0.168909	0.0697467	0.649506
TCGA-VS-A94X-01A	0.0558073	0.124846	0.147368	0.108362	0	0.470418
TCGA-VS-A94Y-01A	0.0800858	0.120132	0.103563	0.108068	0.0269104	0.514168
TCGA-VS-A94Z-01A	0.256092	0.257508	0.702769	0.14204	0.117646	0.848473
TCGA-VS-A950-01A	0.110642	0.108904	0.12856	0.0935336	0.0281497	0.421531
TCGA-VS-A952-01A	0.108987	0.117621	0.143132	0.0809055	0.025662	0.426436
TCGA-VS-A953-01A	0.0446062	0.089363	0.136023	0.0895373	0.0119403	0.41948
TCGA-VS-A954-01A	0.0792928	0.118299	0.11697	0.0730407	0.0364749	0.422011
TCGA-VS-A957-01A	0.0555934	0.0857966	0.142163	0.0855928	0.0222805	0.408374
TCGA-VS-A958-01A	0.0855915	0.21807	0.340737	0.202181	0	0.735398
TCGA-VS-A959-01A	0.179728	0.211113	0.13301	0.124154	0.0635616	0.513562
TCGA-VS-A9U5-01A	0.135268	0.211985	0.207259	0.10335	0.0382382	0.508877
TCGA-VS-A9U6-01A	0.115603	0.163052	0.185359	0.135711	0.0415788	0.611453
TCGA-VS-A9U7-01A	0.0343221	0.148206	0.177912	0.175395	0.0074225	0.499133
TCGA-VS-A9UB-01A	0.0674113	0.1588	0.506925	0.262965	0.161166	0.809984
TCGA-VS-A9UC-01A	0.05546	0.175341	0.143609	0.11904	0.0356394	0.484836
TCGA-VS-A9UD-01A	0.114722	0.195743	0.43093	0.194445	0.081803	0.758108
TCGA-VS-A9UH-01A	0.125935	0.267678	0.221039	0.217122	0.147907	0.731751
TCGA-VS-A9UI-01A	0.0719339	0.171437	0.140338	0.13086	0	0.520014
TCGA-VS-A9UJ-01A	0.0601905	0.131729	0.0751921	0.0718235	0.0436367	0.362406
TCGA-VS-A9UL-01A	0.0718429	0.0982341	0.194426	0.041608	0.0278847	0.392716
TCGA-VS-A9UM-01A	0.118587	0.183656	0.206837	0.109893	0.103729	0.558444
TCGA-VS-A9UO-01A	0.0693758	0.127309	0.150254	0.0908867	0.00767564	0.378649
TCGA-VS-A9UP-01A	0.0811961	0.136426	0.0888043	0.0505885	0.032957	0.38182
TCGA-VS-A9UQ-01A	0.0681964	0.154587	0.12933	0.113007	0.043445	0.426476
TCGA-VS-A9UR-01A	0.0633323	0.146659	0.112058	0.0953057	0	0.410514
TCGA-VS-A9UT-01A	0.369657	0.268242	0.51687	0.215673	0.192646	1.12617
TCGA-VS-A9UU-01A	0.0773297	0.105283	0.113497	0.0681342	0.0200223	0.45161
TCGA-VS-A9UV-01A	0.092546	0.095278	0.1157	0.0708117	0.00963679	0.419217
TCGA-VS-A9UY-01A	0.0511939	0.17299	0.140038	0.152828	0	0.554996
TCGA-VS-A9UZ-01A	0.153051	0.190994	0.112021	0.106757	0.0272446	0.464975
TCGA-VS-A9V0-01A	0.0758395	0.0965178	0.122104	0.0663147	0.0249465	0.399782
TCGA-VS-A9V1-01A	0.0873142	0.0755384	0.173437	0.141598	0.0457454	0.373868
[truncated: 8,010 more rows]
