# Supplementary material for: Comprehensive analyses of tumor immunity: implications for cancer immunotherapy
Source: Genome Biol. 2016 Aug 22;17:174. doi: 10.1186/s13059-016-1028-7 (PMC4993001; doi:10.1186/s13059-016-1028-7)
Supplement: Additional file 4: Table S3. — Clinical reports on CD8 T cells. (XLSX 43 kb) [file 13059_2016_1028_MOESM4_ESM.xlsx]

## Sheet: 工作表1
Cancer Type	Clinical association of CD8 T-cells in previous studies	Predicted clinical relevance of CD8 T cells in this study
Melanoma	Good	Good
Head and neck cancer	Good	Good
Breast cancer	Good	NS
Bladder cancer	Good	NS
Ovarian cancer	Good	NS
Colon cancer	Good	Good
Rectal cancer	Good	Good
Renal cell carcinoma	Good/Poor	Good
Prostatic adenocardinoma	Good	NS
Lung carcinoma	Good/None	NS
Cervical cancer	NA	Good
Hepatocellular carcinoma	Good/Poor	Good
Annotations of CD8 T cell functions in different diseases were obtained from Fridman et al., 2012
