# Supplementary material for: Comprehensive analyses of tumor immunity: implications for cancer immunotherapy
Source: Genome Biol. 2016 Aug 22;17:174. doi: 10.1186/s13059-016-1028-7 (PMC4993001; doi:10.1186/s13059-016-1028-7)
Supplement: Additional file 5: Table S4. — CT genes. (XLSX 60 kb) [file 13059_2016_1028_MOESM5_ESM.xlsx]

## Sheet: Supplementary_Table_3_Predicted
Cancer Abbreviation	Immune Cell	CT gene	Correlation	P value
BLCA	CD8 T cell	SPAG5	0.191	0.000317
BLCA	Dendritic cell	SPAG5	0.163	0.00218
BLCA	CD4 T cell	SPAG8	0.179	0.000757
BRCA	CD8 T cell	MAGEE1	0.14	1.25e-05
BRCA	CD8 T cell	CTAGE5	0.277	7.74e-19
BRCA	CD8 T cell	SPAG1	0.169	1.33e-07
BRCA	Dendritic cell	SPAG1	0.077	0.0169
BRCA	CD4 T cell	SPAG5	0.075	0.02
BRCA	CD8 T cell	SPAG5	0.11	0.000631
BRCA	Dendritic cell	SPAG5	0.173	6.05e-08
BRCA	CD8 T cell	SPAG6	0.123	0.000143
GBM	CD8 T cell	MAGEF1	0.179	0.000371
GBM	CD8 T cell	MAGEH1	0.111	0.0293
GBM	CD4 T cell	MAGED1	0.198	7.89e-05
GBM	CD8 T cell	MAGED1	0.182	0.000286
GBM	CD4 T cell	SPAG16	0.212	2.21e-05
GBM	CD8 T cell	SPAG16	0.245	8.29e-07
GBM	CD4 T cell	SPAG9	0.182	0.000293
GBM	CD8 T cell	SPAG9	0.163	0.00128
HNSC	CD4 T cell	MAGED1	0.278	4.19e-10
HNSC	Dendritic cell	MAGED1	0.19	2.89e-05
HNSC	CD4 T cell	MAGED4B	0.29	6.3e-11
HNSC	Dendritic cell	MAGED4B	0.144	0.00176
HNSC	CD4 T cell	MAGED4	0.142	0.00195
HNSC	CD4 T cell	MAGEE1	0.302	8.12e-12
HNSC	Dendritic cell	MAGEE1	0.19	3.08e-05
HNSC	CD4 T cell	MAGEF1	0.202	8.95e-06
HNSC	Dendritic cell	MAGEF1	0.111	0.0163
HNSC	CD4 T cell	MAGEL2	0.302	8.32e-12
HNSC	Dendritic cell	MAGEL2	0.264	3.58e-09
HNSC	CD4 T cell	CTAGE5	0.284	1.7e-10
HNSC	Dendritic cell	CTAGE5	0.102	0.0265
HNSC	CD4 T cell	SPAG16	0.119	0.0098
HNSC	CD4 T cell	SPAG5	0.377	1.8e-18
HNSC	CD8 T cell	SPAG5	0.227	5.08e-07
HNSC	Dendritic cell	SPAG5	0.319	3.72e-13
HNSC	CD4 T cell	SPAG7	0.124	0.00713
HNSC	Dendritic cell	CSAG2	0.1	0.0295
HNSC	CD4 T cell	TSSK6	0.36	7.86e-17
HNSC	CD8 T cell	TSSK6	0.15	0.00108
HNSC	Dendritic cell	TSSK6	0.204	7.1e-06
LGG	CD8 T cell	MAGED2	0.156	0.00127
LGG	CD8 T cell	MAGEE2	0.15	0.00203
LGG	CD8 T cell	SPAG5	0.197	4.17e-05
LGG	CD8 T cell	SPAG9	0.237	6.6e-07
LGG	CD4 T cell	TSSK6	0.128	0.0085
LIHC	CD4 T cell	CTAGE5	0.225	2.91e-05
LUAD	CD4 T cell	MAGED4	0.097	0.0336
LUAD	CD4 T cell	MAGEE1	0.31	1.41e-12
LUAD	Dendritic cell	MAGEE1	0.212	2.54e-06
LUAD	CD4 T cell	MAGEL2	0.28	2.56e-10
LUAD	Dendritic cell	MAGEL2	0.196	1.41e-05
LUAD	Dendritic cell	XAGE1D	0.092	0.0441
LUAD	CD4 T cell	TSSK6	0.261	4.38e-09
LUSC	CD4 T cell	MAGEA9B	0.091	0.049
LUSC	CD4 T cell	MAGED4B	0.158	0.00055
LUSC	CD4 T cell	MAGEE1	0.19	2.96e-05
LUSC	CD4 T cell	MAGEL2	0.381	6.38e-19
LUSC	Dendritic cell	MAGEL2	0.32	3.04e-13
LUSC	CD4 T cell	SPAG16	0.152	0.000915
LUSC	CD4 T cell	SPAG5	0.11	0.0165
LUSC	CD4 T cell	BRDT	0.184	5.41e-05
LUSC	CD4 T cell	TSSK6	0.238	1.27e-07
PRAD	CD8 T cell	MAGED1	0.265	5.71e-07
PRAD	Dendritic cell	MAGED1	0.111	0.0422
PRAD	CD4 T cell	SPAG1	0.163	0.00272
PRAD	CD8 T cell	SPAG1	0.398	2.81e-15
PRAD	Dendritic cell	SPAG1	0.377	1.32e-13
PRAD	CD4 T cell	SPAG4	0.335	9.35e-11
PRAD	CD4 T cell	SPAG5	0.342	3.4e-11
PRAD	CD8 T cell	SPAG5	0.2	0.000203
PRAD	Dendritic cell	SPAG5	0.303	7.49e-09
PRAD	CD4 T cell	TSSK6	0.191	0.000412
PRAD	CD8 T cell	TSSK6	0.241	6.06e-06
PRAD	Dendritic cell	TSSK6	0.203	0.000164
OV	CD4 T cell	SPAG5	0.142	0.00154
SKCM	CD8 T cell	MAGEA10	0.168	0.000383
SKCM	Dendritic cell	MAGEA10	0.129	0.0064
SKCM	CD8 T cell	MAGEA11	0.158	0.000829
SKCM	Dendritic cell	MAGEA11	0.125	0.00872
SKCM	CD8 T cell	MAGEA12	0.21	7.42e-06
SKCM	Dendritic cell	MAGEA12	0.187	6.98e-05
SKCM	CD8 T cell	MAGEA2	0.214	4.63e-06
SKCM	Dendritic cell	MAGEA2	0.162	0.000588
SKCM	CD8 T cell	MAGEA3	0.227	1.11e-06
SKCM	Dendritic cell	MAGEA3	0.141	0.00293
SKCM	CD8 T cell	MAGEA6	0.224	1.58e-06
SKCM	Dendritic cell	MAGEA6	0.147	0.00188
SKCM	CD8 T cell	MAGEC1	0.188	6.66e-05
SKCM	Dendritic cell	MAGEC1	0.189	6.11e-05
SKCM	CD8 T cell	MAGEC2	0.208	9.33e-06
SKCM	Dendritic cell	MAGEC2	0.159	0.000795
SKCM	CD4 T cell	MAGED2	0.152	0.00128
SKCM	CD4 T cell	MAGED4B	0.173	0.000249
SKCM	CD4 T cell	MAGED4	0.119	0.0126
SKCM	CD4 T cell	MAGEE1	0.249	7.69e-08
SKCM	CD8 T cell	MAGEE1	0.12	0.0113
SKCM	Dendritic cell	MAGEE1	0.095	0.0468
SKCM	CD4 T cell	MAGEF1	0.105	0.028
SKCM	CD8 T cell	MAGEF1	0.133	0.00505
SKCM	CD4 T cell	BAGE2	0.15	0.00155
SKCM	CD8 T cell	BAGE2	0.321	1.44e-12
SKCM	Dendritic cell	BAGE2	0.256	3.35e-08
SKCM	CD8 T cell	BAGE	0.192	4.51e-05
SKCM	Dendritic cell	BAGE	0.181	0.000122
SKCM	CD8 T cell	CTAG1B	0.151	0.0014
SKCM	Dendritic cell	CTAG1B	0.131	0.00594
SKCM	CD8 T cell	CTAG2	0.178	0.000152
SKCM	Dendritic cell	CTAG2	0.178	0.000162
SKCM	CD8 T cell	SPAG16	0.172	0.000257
SKCM	CD8 T cell	SPAG5	0.144	0.00241
SKCM	Dendritic cell	SPAG5	0.143	0.00262
SKCM	CD8 T cell	SPAG9	0.308	1.34e-11
SKCM	Dendritic cell	SPAG9	0.14	0.00309
SKCM	CD8 T cell	CSAG2	0.189	5.91e-05
SKCM	Dendritic cell	CSAG2	0.135	0.0043
KIRC	CD4 T cell	SPAG9	0.272	1.92e-08
KIRC	CD8 T cell	SPAG9	0.121	0.0152
KIRC	Dendritic cell	SPAG9	0.236	1.34e-06
THCA	CD4 T cell	MAGED1	0.299	8.65e-06
THCA	CD4 T cell	MAGED2	0.14	0.0451
THCA	CD4 T cell	MAGED4B	0.311	3.27e-06
THCA	CD4 T cell	SPAG1	0.376	8.38e-09
THCA	Dendritic cell	SPAG1	0.223	0.00112
COAD	CD4 T cell	SPAG16	0.12	0.0223
COAD	CD8 T cell	SPAG16	0.109	0.0384
COAD	CD4 T cell	SPAG5	0.16	0.00219
COAD	CD8 T cell	SPAG5	0.137	0.00905
COAD	CD4 T cell	TSSK6	0.234	5.59e-06
