# Supplementary material for: Comprehensive analyses of tumor immunity: implications for cancer immunotherapy
Source: Genome Biol. 2016 Aug 22;17:174. doi: 10.1186/s13059-016-1028-7 (PMC4993001; doi:10.1186/s13059-016-1028-7)
Supplement: Additional file 6: Table S5. — Additional cancer-specific genes. (XLSX 990 kb) [file 13059_2016_1028_MOESM6_ESM.xlsx]

## Sheet: AdditionalCTgeneFiltered.txt
Disease Name	Gene Symbol	Immune Cell	Spearman correlation	q value
ACC	ABCC5	B_cell	0.374	0.0231
ACC	ACACA	B_cell	0.467	0.00204
ACC	ACAN	B_cell	0.382	0.0189
ACC	AGPAT6	B_cell	0.405	0.0107
ACC	ALG8	B_cell	0.405	0.0107
ACC	ANKRD32	B_cell	0.374	0.0228
ACC	ANLN	B_cell	0.389	0.0157
ACC	ANP32E	B_cell	0.413	0.00903
ACC	AP3M2	B_cell	0.418	0.00824
ACC	ARL17A	B_cell	0.399	0.0125
ACC	ASAH2	B_cell	0.344	0.044
ACC	ASB16	B_cell	0.394	0.0139
ACC	ASPM	B_cell	0.393	0.014
ACC	ATAD2	B_cell	0.511	0.000447
ACC	ATP6V1A	B_cell	0.414	0.00891
ACC	AURKA	B_cell	0.385	0.0173
ACC	BIK	B_cell	0.365	0.0281
ACC	BLOC1S3	B_cell	0.442	0.0043
ACC	BMI1	B_cell	0.497	0.000777
ACC	BRIP1	B_cell	0.508	0.000449
ACC	BRIX1	B_cell	0.354	0.0353
ACC	BRP44	B_cell	0.351	0.0379
ACC	BUB1	B_cell	0.363	0.0287
ACC	C10orf131	B_cell	0.342	0.0459
ACC	C10orf18	B_cell	0.399	0.0125
ACC	C13orf34	B_cell	0.343	0.0453
ACC	C14orf135	B_cell	0.364	0.0281
ACC	C6orf167	B_cell	0.467	0.00204
ACC	C8orf76	B_cell	0.395	0.0139
ACC	C8orf77	B_cell	0.353	0.0361
ACC	CASD1	B_cell	0.343	0.045
ACC	CBWD6	B_cell	0.365	0.0281
ACC	CCDC117	B_cell	0.433	0.00549
ACC	CCDC77	B_cell	0.416	0.00871
ACC	CCNB2	B_cell	0.348	0.0412
ACC	CCND1	B_cell	0.365	0.0281
ACC	CCNE2	B_cell	0.356	0.0346
ACC	CCT3	B_cell	0.342	0.0458
ACC	CDC6	B_cell	0.366	0.0279
ACC	CDK12	B_cell	0.514	0.000395
ACC	CDK2	B_cell	0.443	0.00418
ACC	CDK5RAP2	B_cell	0.411	0.00948
ACC	CDK6	B_cell	0.41	0.00987
ACC	CENPI	B_cell	0.408	0.0102
ACC	CENPL	B_cell	0.408	0.0102
ACC	CENPO	B_cell	0.414	0.00885
ACC	CHAF1B	B_cell	0.393	0.0141
ACC	CKAP2L	B_cell	0.372	0.0238
ACC	CKAP5	B_cell	0.603	1.37e-06
ACC	CLK2P	B_cell	0.451	0.00327
ACC	CLNS1A	B_cell	0.435	0.00517
ACC	CREB3L4	B_cell	0.385	0.0173
ACC	CRY2	B_cell	0.338	0.0498
ACC	CTCFL	B_cell	0.406	0.0107
ACC	DBF4	B_cell	0.369	0.0255
ACC	DLEU2	B_cell	0.369	0.0255
ACC	DNMT1	B_cell	0.346	0.0421
ACC	DONSON	B_cell	0.35	0.0396
ACC	DPM1	B_cell	0.385	0.0174
ACC	DPY19L1	B_cell	0.375	0.0224
ACC	DSCC1	B_cell	0.432	0.0056
ACC	DVL3	B_cell	0.549	7.11e-05
ACC	E2F1	B_cell	0.491	0.000902
ACC	ECT2	B_cell	0.47	0.00204
ACC	ELP2	B_cell	0.356	0.0344
ACC	ENGASE	B_cell	0.411	0.00948
ACC	ESCO2	B_cell	0.415	0.00871
ACC	EXOSC7	B_cell	0.34	0.0482
ACC	EYS	B_cell	0.412	0.00936
ACC	FAM102A	B_cell	0.46	0.00253
ACC	FAM117B	B_cell	0.347	0.0419
ACC	FAM119A	B_cell	0.471	0.00198
ACC	FAM189B	B_cell	0.4	0.0122
ACC	FAM54A	B_cell	0.381	0.0195
ACC	FAM64A	B_cell	0.425	0.00677
ACC	FAM72A	B_cell	0.419	0.00814
ACC	FAM72B	B_cell	0.408	0.0102
ACC	FAM72D	B_cell	0.453	0.00305
ACC	FANCI	B_cell	0.364	0.0281
ACC	FBXL20	B_cell	0.458	0.00262
ACC	FBXO5	B_cell	0.382	0.0188
ACC	FZD6	B_cell	0.39	0.015
ACC	GGH	B_cell	0.403	0.0111
ACC	GINS1	B_cell	0.395	0.0139
ACC	GINS4	B_cell	0.464	0.0023
ACC	GOLM1	B_cell	0.356	0.0344
ACC	GPAA1	B_cell	0.406	0.0107
ACC	GPR89B	B_cell	0.339	0.0491
ACC	GTF2F2	B_cell	0.367	0.0272
ACC	GTF3C5	B_cell	0.353	0.0369
ACC	HAUS6	B_cell	0.36	0.0316
ACC	HIC2	B_cell	0.351	0.0387
ACC	IGF1R	B_cell	0.426	0.00668
ACC	ILF2	B_cell	0.384	0.0176
ACC	INTS7	B_cell	0.468	0.00204
ACC	INTS8	B_cell	0.457	0.0027
ACC	KCNMB4	B_cell	0.379	0.02
ACC	KDM1A	B_cell	0.453	0.00305
ACC	KIAA0907	B_cell	0.609	1.37e-06
ACC	KIF11	B_cell	0.38	0.0199
ACC	KIF23	B_cell	0.355	0.0349
ACC	KIF4B	B_cell	0.353	0.0361
ACC	LIN9	B_cell	0.541	8.35e-05
ACC	LOC285033	B_cell	0.427	0.0065
ACC	LOC441454	B_cell	0.395	0.0139
ACC	LOC595101	B_cell	0.426	0.00668
ACC	LOC728855	B_cell	0.423	0.00719
ACC	LOC729799	B_cell	0.382	0.0189
ACC	LPGAT1	B_cell	0.403	0.0113
ACC	LSG1	B_cell	0.415	0.00871
ACC	MAD2L1	B_cell	0.37	0.0254
ACC	MAP3K1	B_cell	0.453	0.00305
ACC	MASTL	B_cell	0.485	0.00125
ACC	MCM3	B_cell	0.418	0.00817
ACC	MCM4	B_cell	0.458	0.00262
ACC	MCM6	B_cell	0.412	0.00928
ACC	MCM8	B_cell	0.551	7.11e-05
ACC	MDM2	B_cell	0.463	0.00231
ACC	MED13	B_cell	0.51	0.000449
ACC	MOBKL1A	B_cell	0.356	0.0344
ACC	MSL1	B_cell	0.45	0.00327
ACC	MTBP	B_cell	0.357	0.0342
ACC	MYBL1	B_cell	0.544	7.89e-05
ACC	MYST4	B_cell	0.463	0.00231
ACC	NCAPD2	B_cell	0.508	0.000449
ACC	NCAPG2	B_cell	0.359	0.0319
ACC	NFKBIL2	B_cell	0.385	0.0173
ACC	NOMO2	B_cell	0.388	0.0163
ACC	NUP107	B_cell	0.464	0.00231
ACC	NUP210	B_cell	0.437	0.00517
ACC	NUSAP1	B_cell	0.407	0.0103
ACC	OIP5	B_cell	0.45	0.00329
ACC	PABPC1	B_cell	0.338	0.0498
ACC	PCGF1	B_cell	0.404	0.0111
ACC	PCNA	B_cell	0.394	0.0139
ACC	PEX10	B_cell	0.349	0.0404
ACC	PGAM4	B_cell	0.356	0.0344
ACC	PI4KAP1	B_cell	0.492	0.000902
ACC	PLAGL2	B_cell	0.442	0.0043
ACC	PLCL2	B_cell	0.365	0.0281
ACC	PLEKHB2	B_cell	0.412	0.00936
ACC	POC1A	B_cell	0.449	0.00329
ACC	POFUT1	B_cell	0.477	0.00168
ACC	POLD1	B_cell	0.38	0.0195
ACC	POLQ	B_cell	0.399	0.0125
ACC	PPA1	B_cell	0.353	0.0365
ACC	PPAT	B_cell	0.35	0.0396
ACC	PRIM1	B_cell	0.455	0.00294
ACC	PRPF4	B_cell	0.362	0.0301
ACC	PSIMCT.1	B_cell	0.472	0.00193
ACC	PSMD2	B_cell	0.545	7.89e-05
ACC	PTGFRN	B_cell	0.436	0.00517
ACC	PUF60	B_cell	0.351	0.0379
ACC	RAB30	B_cell	0.428	0.00645
ACC	RACGAP1	B_cell	0.399	0.0125
ACC	RAD21	B_cell	0.387	0.0168
ACC	RAD51AP1	B_cell	0.341	0.0472
ACC	RAD54B	B_cell	0.364	0.0281
ACC	RAE1	B_cell	0.394	0.0139
ACC	RFC3	B_cell	0.374	0.0231
ACC	RFC5	B_cell	0.451	0.0032
ACC	RPS6KC1	B_cell	0.419	0.00817
ACC	RPSAP9	B_cell	0.344	0.0443
ACC	RSRC1	B_cell	0.436	0.00517
ACC	SCAMP3	B_cell	0.448	0.00339
ACC	SDHAP2	B_cell	0.392	0.0143
ACC	SESN3	B_cell	0.414	0.00891
ACC	SGK3	B_cell	0.417	0.00833
ACC	SGOL1	B_cell	0.409	0.00994
ACC	SGOL2	B_cell	0.468	0.00204
ACC	SGPL1	B_cell	0.354	0.0354
ACC	SH3RF1	B_cell	0.379	0.0202
ACC	SKA1	B_cell	0.424	0.00714
ACC	SKP2	B_cell	0.452	0.00312
ACC	SLC12A2	B_cell	0.398	0.0127
ACC	SLC25A40	B_cell	0.438	0.0049
ACC	SLC35E3	B_cell	0.503	0.000587
ACC	SLC39A6	B_cell	0.362	0.0296
ACC	SLFN13	B_cell	0.392	0.0143
ACC	SMC2	B_cell	0.415	0.00871
ACC	SMYD2	B_cell	0.34	0.0475
ACC	SPC24	B_cell	0.344	0.0443
ACC	SRL	B_cell	0.364	0.0281
ACC	STIL	B_cell	0.344	0.0443
ACC	TAF2	B_cell	0.392	0.0142
ACC	TAF4	B_cell	0.429	0.00604
ACC	TAF4B	B_cell	0.419	0.00814
ACC	TH1L	B_cell	0.391	0.0146
ACC	TM9SF4	B_cell	0.356	0.0344
ACC	TMEM55B	B_cell	0.363	0.0291
ACC	TPX2	B_cell	0.436	0.00517
ACC	TRAF2	B_cell	0.496	0.000777
ACC	TRIM11	B_cell	0.427	0.00651
ACC	TRIM37	B_cell	0.432	0.00549
ACC	TRIP13	B_cell	0.351	0.0387
ACC	TRMT12	B_cell	0.382	0.0189
ACC	UCKL1	B_cell	0.441	0.00442
ACC	USP40	B_cell	0.34	0.0478
ACC	VMAC	B_cell	0.344	0.0443
ACC	WDR34	B_cell	0.389	0.0158
ACC	WDR67	B_cell	0.472	0.00193
ACC	WHSC1L1	B_cell	0.415	0.00871
ACC	WWP1	B_cell	0.395	0.0139
ACC	XPOT	B_cell	0.412	0.00942
ACC	XRCC2	B_cell	0.36	0.0315
ACC	XRCC3	B_cell	0.344	0.044
ACC	ZDHHC23	B_cell	0.369	0.0255
ACC	ZIC2	B_cell	0.378	0.0208
ACC	ZNF238	B_cell	0.44	0.00449
ACC	ZNF600	B_cell	0.381	0.0194
ACC	ASNS	T_cell.CD4	0.375	0.0224
ACC	EMID1	T_cell.CD4	0.339	0.0491
ACC	GALNT11	T_cell.CD4	0.401	0.0118
ACC	HOXB5	T_cell.CD4	0.343	0.0453
ACC	INSR	T_cell.CD4	0.356	0.0344
ACC	MEGF8	T_cell.CD4	0.343	0.0453
ACC	RBM20	T_cell.CD4	0.423	0.00719
ACC	SLC29A3	T_cell.CD4	0.369	0.0255
ACC	SRL	T_cell.CD4	0.345	0.0439
ACC	STAG3L3	T_cell.CD4	0.405	0.0107
ACC	STK31	T_cell.CD4	0.338	0.0498
ACC	STXBP6	T_cell.CD4	0.384	0.018
ACC	TBRG4	T_cell.CD4	0.37	0.0252
ACC	WIPI2	T_cell.CD4	0.373	0.0233
ACC	ZNF30	T_cell.CD4	0.403	0.0111
ACC	ZNF560	T_cell.CD4	0.346	0.0427
ACC	AP3M2	T_cell.CD8	0.417	0.00833
ACC	ASB16	T_cell.CD8	0.426	0.00668
ACC	C1QTNF3	T_cell.CD8	0.359	0.0319
ACC	CCDC117	T_cell.CD8	0.376	0.0219
ACC	CDK12	T_cell.CD8	0.459	0.00262
ACC	CTPS2	T_cell.CD8	0.385	0.0173
ACC	ENGASE	T_cell.CD8	0.405	0.0107
ACC	FBXL20	T_cell.CD8	0.426	0.00668
ACC	FZD6	T_cell.CD8	0.402	0.0116
ACC	INTS8	T_cell.CD8	0.415	0.00871
ACC	KCTD6	T_cell.CD8	0.441	0.00448
ACC	KRBA1	T_cell.CD8	0.375	0.0224
ACC	LOC220429	T_cell.CD8	0.38	0.02
ACC	LOC729799	T_cell.CD8	0.355	0.0348
ACC	LSG1	T_cell.CD8	0.376	0.0219
ACC	MAP3K1	T_cell.CD8	0.341	0.047
ACC	MOCS3	T_cell.CD8	0.348	0.0416
ACC	MSL1	T_cell.CD8	0.414	0.00891
ACC	MTBP	T_cell.CD8	0.372	0.0241
ACC	MTERFD1	T_cell.CD8	0.376	0.0219
ACC	MYCN	T_cell.CD8	0.411	0.00957
ACC	MYST4	T_cell.CD8	0.421	0.00767
ACC	NSMCE2	T_cell.CD8	0.345	0.0436
ACC	PRKRIP1	T_cell.CD8	0.358	0.033
ACC	PSIMCT.1	T_cell.CD8	0.404	0.0111
ACC	RAD21	T_cell.CD8	0.38	0.02
ACC	RGPD5	T_cell.CD8	0.383	0.018
ACC	RSRC1	T_cell.CD8	0.347	0.0419
ACC	SDHAP2	T_cell.CD8	0.366	0.0273
ACC	SRC	T_cell.CD8	0.385	0.0174
ACC	TAF2	T_cell.CD8	0.347	0.0416
ACC	TAF4	T_cell.CD8	0.374	0.0228
ACC	TBC1D3	T_cell.CD8	0.532	0.000155
ACC	THSD1P1	T_cell.CD8	0.357	0.0336
ACC	TMEM150C	T_cell.CD8	0.483	0.00137
ACC	TRMT12	T_cell.CD8	0.376	0.0219
ACC	TRPS1	T_cell.CD8	0.36	0.0315
ACC	VANGL2	T_cell.CD8	0.359	0.0319
ACC	WHSC1L1	T_cell.CD8	0.422	0.00754
ACC	ZNF395	T_cell.CD8	0.393	0.014
ACC	ZNF443	T_cell.CD8	0.417	0.00833
ACC	AGPAT6	Neutrophil	0.354	0.0356
ACC	AP3M2	Neutrophil	0.434	0.00539
ACC	ASB16	Neutrophil	0.343	0.0453
ACC	BRF2	Neutrophil	0.367	0.027
ACC	BRP44	Neutrophil	0.393	0.014
ACC	C6orf167	Neutrophil	0.418	0.00817
ACC	CDK12	Neutrophil	0.449	0.0033
ACC	CDK2	Neutrophil	0.39	0.015
ACC	CPNE1	Neutrophil	0.378	0.0208
ACC	CREB3L4	Neutrophil	0.364	0.0287
ACC	DUSP23	Neutrophil	0.373	0.0234
ACC	ENGASE	Neutrophil	0.473	0.00193
ACC	FAM119A	Neutrophil	0.442	0.0043
ACC	FAM189B	Neutrophil	0.395	0.0139
ACC	FBXL20	Neutrophil	0.467	0.00204
ACC	INTS8	Neutrophil	0.356	0.0344
ACC	KIAA0907	Neutrophil	0.456	0.00279
ACC	LAPTM4B	Neutrophil	0.348	0.0411
ACC	LOC349114	Neutrophil	0.364	0.0282
ACC	LOC388152	Neutrophil	0.517	0.000362
ACC	LOC391322	Neutrophil	0.348	0.0416
ACC	MCM6	Neutrophil	0.344	0.0447
ACC	MCM8	Neutrophil	0.406	0.0107
ACC	MED13	Neutrophil	0.37	0.0255
ACC	MSL1	Neutrophil	0.402	0.0114
ACC	NCAPD2	Neutrophil	0.338	0.0498
ACC	NUSAP1	Neutrophil	0.353	0.0369
ACC	PCNA	Neutrophil	0.368	0.0266
ACC	PIGU	Neutrophil	0.355	0.0348
ACC	PLAGL2	Neutrophil	0.478	0.00163
ACC	POFUT1	Neutrophil	0.369	0.026
ACC	PRIM1	Neutrophil	0.345	0.0439
ACC	RAE1	Neutrophil	0.393	0.0141
ACC	RFC5	Neutrophil	0.355	0.0348
ACC	SCAMP3	Neutrophil	0.356	0.0344
ACC	SNHG11	Neutrophil	0.345	0.0431
ACC	TAF4	Neutrophil	0.349	0.0404
ACC	TBC1D3	Neutrophil	0.431	0.0059
ACC	TP53I13	Neutrophil	0.399	0.0125
ACC	TRAF2	Neutrophil	0.434	0.00541
ACC	TRIM37	Neutrophil	0.415	0.00871
ACC	TRMT12	Neutrophil	0.367	0.0268
ACC	UCKL1	Neutrophil	0.375	0.0224
ACC	WDR67	Neutrophil	0.421	0.00767
ACC	WHSC1L1	Neutrophil	0.419	0.00814
ACC	ASB16	Macrophage	0.365	0.0281
ACC	BMI1	Macrophage	0.441	0.00449
ACC	BRP44	Macrophage	0.369	0.0255
ACC	CDK12	Macrophage	0.467	0.00204
ACC	ENGASE	Macrophage	0.424	0.00699
ACC	HAUS6	Macrophage	0.338	0.0498
ACC	IMPG1	Macrophage	0.354	0.0355
ACC	LONRF1	Macrophage	0.394	0.0139
ACC	MED13	Macrophage	0.391	0.0146
ACC	MSL1	Macrophage	0.36	0.0311
ACC	MYST4	Macrophage	0.339	0.0491
ACC	PLAGL2	Macrophage	0.341	0.0468
ACC	PSMD2	Macrophage	0.343	0.0453
ACC	RAB40B	Macrophage	0.365	0.0281
ACC	RSRC1	Macrophage	0.341	0.0464
ACC	SLC39A6	Macrophage	0.395	0.0139
ACC	THSD1P1	Macrophage	0.41	0.00982
ACC	TP53I13	Macrophage	0.371	0.0252
ACC	TRIM37	Macrophage	0.406	0.0107
ACC	TSSK6	Macrophage	0.349	0.04
ACC	WDR67	Macrophage	0.341	0.0468
ACC	WHSC1L1	Macrophage	0.365	0.0281
ACC	XPOT	Macrophage	0.359	0.0323
ACC	ABCC1	DC	0.365	0.0281
ACC	ANLN	DC	0.388	0.0163
ACC	AP3M2	DC	0.364	0.0283
ACC	ASF1B	DC	0.398	0.0126
ACC	ATAD2	DC	0.383	0.0184
ACC	AURKA	DC	0.357	0.0342
ACC	BRP44	DC	0.434	0.00539
ACC	C13orf34	DC	0.39	0.015
ACC	C13orf37	DC	0.403	0.0114
ACC	C3orf21	DC	0.342	0.046
ACC	C6orf167	DC	0.457	0.00271
ACC	C8orf77	DC	0.347	0.0418
ACC	CCDC117	DC	0.405	0.0108
ACC	CCNB2	DC	0.351	0.0388
ACC	CDK12	DC	0.413	0.00903
ACC	CDK2	DC	0.468	0.00204
ACC	CENPI	DC	0.346	0.043
ACC	CENPO	DC	0.399	0.0125
ACC	CEP72	DC	0.343	0.0453
ACC	CHAF1B	DC	0.359	0.0319
ACC	CKAP2L	DC	0.339	0.0491
ACC	CKAP5	DC	0.393	0.014
ACC	CLK2P	DC	0.493	0.000902
ACC	CREB3L4	DC	0.43	0.00598
ACC	DLEU2	DC	0.381	0.0195
ACC	DPY19L1	DC	0.386	0.0169
ACC	DVL3	DC	0.433	0.00549
ACC	E2F1	DC	0.342	0.0454
ACC	ECT2	DC	0.427	0.00652
ACC	ENGASE	DC	0.37	0.0254
ACC	ESCO2	DC	0.355	0.0352
ACC	FAM119A	DC	0.516	0.000374
ACC	FAM189B	DC	0.422	0.00753
ACC	FAM64A	DC	0.408	0.0103
ACC	FAM72A	DC	0.458	0.00262
ACC	FAM72B	DC	0.436	0.00517
ACC	FAM72D	DC	0.486	0.00124
ACC	FANCI	DC	0.388	0.0163
ACC	FBXL20	DC	0.436	0.00517
ACC	GGCT	DC	0.409	0.00994
ACC	GPC1	DC	0.391	0.0145
ACC	ILF2	DC	0.393	0.0141
ACC	INTS7	DC	0.356	0.0344
ACC	INTS8	DC	0.372	0.0241
ACC	KDM1A	DC	0.391	0.0145
ACC	KIAA0907	DC	0.492	0.000902
ACC	KIF23	DC	0.339	0.0491
ACC	KIF4B	DC	0.352	0.0376
ACC	LIN9	DC	0.369	0.0255
ACC	LOC100130932	DC	0.339	0.0491
ACC	LOC349114	DC	0.345	0.0439
ACC	LOC388152	DC	0.368	0.0262
ACC	LOC595101	DC	0.361	0.0304
ACC	LSG1	DC	0.394	0.0139
ACC	MAP3K1	DC	0.347	0.042
ACC	MCM3	DC	0.406	0.0107
ACC	MCM6	DC	0.418	0.00817
ACC	MCM8	DC	0.394	0.0139
ACC	MSL1	DC	0.401	0.0118
ACC	NCAPD2	DC	0.461	0.00253
ACC	NEK2	DC	0.379	0.02
ACC	NSUN5	DC	0.339	0.0491
ACC	NUP107	DC	0.433	0.00549
ACC	NUSAP1	DC	0.409	0.00994
ACC	OIP5	DC	0.409	0.01
ACC	PABPC1	DC	0.363	0.0293
ACC	PI4KAP1	DC	0.352	0.0377
ACC	PISD	DC	0.342	0.0458
ACC	PLAGL2	DC	0.48	0.00154
ACC	POC1A	DC	0.415	0.00871
ACC	POFUT1	DC	0.416	0.00869
ACC	POLD1	DC	0.346	0.0423
ACC	POLQ	DC	0.369	0.0255
ACC	PPIAL4C	DC	0.365	0.0281
ACC	PRIM1	DC	0.467	0.00204
ACC	PRKRIP1	DC	0.392	0.0145
ACC	PSMD2	DC	0.377	0.0211
ACC	RACGAP1	DC	0.379	0.0201
ACC	RACGAP1P	DC	0.367	0.027
ACC	RAE1	DC	0.347	0.0421
ACC	RFC5	DC	0.41	0.00982
ACC	RPSAP9	DC	0.475	0.00184
ACC	SCAMP3	DC	0.433	0.00549
ACC	SDHAP2	DC	0.377	0.0217
ACC	SGOL1	DC	0.37	0.0253
ACC	SGOL2	DC	0.402	0.0114
ACC	SH3RF1	DC	0.366	0.0279
ACC	SKP2	DC	0.394	0.014
ACC	SNHG11	DC	0.395	0.0139
ACC	STK31	DC	0.347	0.0419
ACC	TAF4	DC	0.339	0.0491
ACC	THSD1P1	DC	0.363	0.0291
ACC	TP53I13	DC	0.348	0.0412
ACC	TRAF2	DC	0.563	3.76e-05
ACC	TRMT12	DC	0.34	0.0476
ACC	TSSK6	DC	0.386	0.0169
ACC	UCKL1	DC	0.472	0.00193
ACC	VANGL2	DC	0.349	0.0406
ACC	WDR67	DC	0.472	0.00193
ACC	WHSC1L1	DC	0.384	0.018
ACC	WIPI2	DC	0.461	0.00253
ACC	ZMIZ2	DC	0.387	0.0164
BLCA	ABHD11	B_cell	0.226	0.000128
BLCA	ACACA	B_cell	0.153	0.0136
BLCA	ACAD8	B_cell	0.214	0.000307
BLCA	ACBD7	B_cell	0.184	0.00237
BLCA	ACP6	B_cell	0.21	0.000407
BLCA	ACTL6A	B_cell	0.149	0.0166
BLCA	ACTR3B	B_cell	0.156	0.0117
BLCA	ADAM21P1	B_cell	0.159	0.01
BLCA	AGAP11	B_cell	0.197	0.00104
BLCA	AGAP4	B_cell	0.15	0.0161
BLCA	AGAP5	B_cell	0.139	0.0271
BLCA	AGAP6	B_cell	0.134	0.0328
BLCA	AHSA2	B_cell	0.15	0.016
BLCA	ALG1L	B_cell	0.147	0.0179
BLCA	AMACR	B_cell	0.275	1.68e-06
BLCA	ARHGAP19	B_cell	0.151	0.0148
BLCA	ARL17A	B_cell	0.144	0.0212
BLCA	ARMCX3	B_cell	0.184	0.00236
BLCA	ASB16	B_cell	0.184	0.00233
BLCA	ASNS	B_cell	0.208	0.00047
BLCA	ASRGL1	B_cell	0.161	0.00905
BLCA	ATP13A1	B_cell	0.173	0.00465
BLCA	ATP6AP1	B_cell	0.161	0.00885
BLCA	ATP7A	B_cell	0.199	0.00089
BLCA	B3GAT1	B_cell	0.136	0.0308
BLCA	B4GALT6	B_cell	0.144	0.0208
BLCA	BAMBI	B_cell	0.208	0.000489
BLCA	BCAT2	B_cell	0.226	0.000123
BLCA	BHLHE41	B_cell	0.301	1.08e-07
BLCA	BMI1	B_cell	0.227	0.000117
BLCA	BRCA2	B_cell	0.158	0.0107
BLCA	BRIX1	B_cell	0.153	0.0136
BLCA	BSN	B_cell	0.152	0.0141
BLCA	C10orf116	B_cell	0.189	0.00172
BLCA	C11orf93	B_cell	0.159	0.0102
BLCA	C12orf48	B_cell	0.166	0.0068
BLCA	C13orf23	B_cell	0.264	4.95e-06
BLCA	C13orf34	B_cell	0.17	0.00538
BLCA	C16orf75	B_cell	0.156	0.0119
BLCA	C16orf88	B_cell	0.184	0.00236
BLCA	C17orf57	B_cell	0.205	0.000575
BLCA	C19orf45	B_cell	0.143	0.0216
BLCA	C19orf46	B_cell	0.173	0.00455
BLCA	C1orf104	B_cell	0.176	0.004
BLCA	C1orf126	B_cell	0.208	0.000485
BLCA	C1orf182	B_cell	0.16	0.00943
BLCA	C20orf151	B_cell	0.193	0.00133
BLCA	C20orf165	B_cell	0.151	0.0148
BLCA	C20orf70	B_cell	0.131	0.0378
BLCA	C21orf45	B_cell	0.188	0.00188
BLCA	C3orf57	B_cell	0.246	2.36e-05
BLCA	C6orf126	B_cell	0.155	0.0121
BLCA	C8orf38	B_cell	0.131	0.0385
BLCA	C8orf47	B_cell	0.273	2.02e-06
BLCA	C8orf51	B_cell	0.195	0.00118
BLCA	C8orf55	B_cell	0.245	2.62e-05
BLCA	C8orf77	B_cell	0.157	0.0111
BLCA	CABLES2	B_cell	0.202	0.000726
BLCA	CACNA1D	B_cell	0.266	3.89e-06
BLCA	CARD11	B_cell	0.228	0.000108
BLCA	CASD1	B_cell	0.213	0.000348
BLCA	CATSPERG	B_cell	0.129	0.042
BLCA	CCDC117	B_cell	0.14	0.0256
BLCA	CCDC135	B_cell	0.134	0.0333
BLCA	CCNI2	B_cell	0.172	0.00496
BLCA	CCNO	B_cell	0.173	0.00475
BLCA	CDH7	B_cell	0.149	0.0167
BLCA	CDK12	B_cell	0.137	0.0289
BLCA	CDK18	B_cell	0.182	0.00276
BLCA	CDK5RAP3	B_cell	0.149	0.0166
BLCA	CHAD	B_cell	0.224	0.000145
BLCA	CHAF1A	B_cell	0.139	0.0263
BLCA	CHST2	B_cell	0.224	0.000151
BLCA	CLK2P	B_cell	0.131	0.0375
BLCA	CNGB3	B_cell	0.165	0.00712
BLCA	COL9A1	B_cell	0.199	0.000918
BLCA	COQ9	B_cell	0.167	0.00662
BLCA	COX6A1	B_cell	0.131	0.0378
BLCA	CREB3L4	B_cell	0.194	0.00126
BLCA	CRH	B_cell	0.171	0.00521
BLCA	CTPS2	B_cell	0.228	0.000113
BLCA	CTSE	B_cell	0.134	0.0341
BLCA	CTTNBP2	B_cell	0.137	0.0299
BLCA	CXADRP3	B_cell	0.142	0.0227
BLCA	CXorf57	B_cell	0.154	0.0132
BLCA	CYB5B	B_cell	0.189	0.00177
BLCA	CYP4Z2P	B_cell	0.244	3.03e-05
BLCA	DDR1	B_cell	0.165	0.00725
BLCA	DEGS2	B_cell	0.159	0.00989
BLCA	DHFR	B_cell	0.157	0.0113
BLCA	DIRAS2	B_cell	0.141	0.0248
BLCA	DKFZP586I1420	B_cell	0.176	0.00396
BLCA	DLX5	B_cell	0.136	0.0302
BLCA	DLX6	B_cell	0.205	0.000594
BLCA	DND1	B_cell	0.143	0.0223
BLCA	DNMT3A	B_cell	0.27	2.77e-06
BLCA	DPP10	B_cell	0.243	3.12e-05
BLCA	DSCR6	B_cell	0.176	0.004
BLCA	DTX4	B_cell	0.299	1.4e-07
BLCA	DVL3	B_cell	0.219	0.000218
BLCA	DYNC2LI1	B_cell	0.22	0.000207
BLCA	E2F3	B_cell	0.144	0.0213
BLCA	E2F5	B_cell	0.273	2.1e-06
BLCA	EDARADD	B_cell	0.129	0.042
BLCA	EFCAB4A	B_cell	0.256	1.02e-05
BLCA	EFNA4	B_cell	0.146	0.0187
BLCA	ELP2	B_cell	0.132	0.0372
BLCA	EME2	B_cell	0.193	0.00132
BLCA	ENGASE	B_cell	0.145	0.0203
BLCA	EPS8	B_cell	0.243	3.2e-05
BLCA	ERBB2	B_cell	0.277	1.37e-06
BLCA	FABP6	B_cell	0.172	0.005
BLCA	FAM117B	B_cell	0.244	2.78e-05
BLCA	FAM136A	B_cell	0.142	0.023
BLCA	FAM186B	B_cell	0.23	9.56e-05
BLCA	FAM19A2	B_cell	0.138	0.0277
BLCA	FAM3B	B_cell	0.235	6.36e-05
BLCA	FAM47C	B_cell	0.135	0.032
BLCA	FAM71E1	B_cell	0.156	0.0116
BLCA	FANCD2	B_cell	0.189	0.00178
BLCA	FASN	B_cell	0.169	0.00575
BLCA	FBXL17	B_cell	0.145	0.0205
BLCA	FBXO41	B_cell	0.196	0.00113
BLCA	FER1L4	B_cell	0.21	0.000414
BLCA	FKBP4	B_cell	0.203	0.000688
BLCA	FLAD1	B_cell	0.147	0.0184
BLCA	FLJ45983	B_cell	0.149	0.0164
BLCA	FOXA1	B_cell	0.323	7.38e-09
BLCA	FOXH1	B_cell	0.147	0.0185
BLCA	FOXJ1	B_cell	0.154	0.0133
BLCA	FOXN4	B_cell	0.228	0.000107
BLCA	FOXRED2	B_cell	0.199	0.000904
BLCA	FRMD3	B_cell	0.156	0.0119
BLCA	FUK	B_cell	0.238	4.7e-05
BLCA	FUT9	B_cell	0.203	0.000676
BLCA	GAS2L3	B_cell	0.158	0.0108
BLCA	GATA3	B_cell	0.259	7.83e-06
BLCA	GDF15	B_cell	0.155	0.0122
BLCA	GDF9	B_cell	0.173	0.00477
BLCA	GDPD1	B_cell	0.249	1.95e-05
BLCA	GOLGA2B	B_cell	0.188	0.00192
BLCA	GOLGA8A	B_cell	0.134	0.0335
BLCA	GPATCH2	B_cell	0.191	0.0015
BLCA	GPR179	B_cell	0.131	0.0382
BLCA	GPR81	B_cell	0.15	0.0157
BLCA	H2AFY2	B_cell	0.151	0.0147
BLCA	H3F3A	B_cell	0.139	0.0273
BLCA	HIST4H4	B_cell	0.145	0.02
BLCA	HNF1B	B_cell	0.167	0.00662
BLCA	HOXD1	B_cell	0.199	0.000917
BLCA	HPCA	B_cell	0.154	0.013
BLCA	HS6ST3	B_cell	0.359	5.18e-11
BLCA	HSD17B7P2	B_cell	0.172	0.00492
BLCA	HTR7P1	B_cell	0.176	0.00385
BLCA	IGFBP3	B_cell	0.251	1.5e-05
BLCA	IL9R	B_cell	0.208	0.000479
BLCA	IMPG1	B_cell	0.198	0.000966
BLCA	INA	B_cell	0.148	0.0178
BLCA	INPPL1	B_cell	0.158	0.0105
BLCA	INSR	B_cell	0.234	6.54e-05
BLCA	INTS4L1	B_cell	0.135	0.0315
BLCA	INTS8	B_cell	0.14	0.0257
BLCA	ITIH5L	B_cell	0.19	0.00158
BLCA	KATNAL2	B_cell	0.203	0.000671
BLCA	KBTBD12	B_cell	0.151	0.0149
BLCA	KCNH8	B_cell	0.198	0.000959
BLCA	KCNJ11	B_cell	0.218	0.000227
BLCA	KIAA0907	B_cell	0.128	0.0428
BLCA	KIAA1244	B_cell	0.321	1.05e-08
BLCA	KIAA1467	B_cell	0.198	0.000964
BLCA	KIAA1737	B_cell	0.187	0.002
BLCA	KIAA1984	B_cell	0.177	0.00369
BLCA	KIF13B	B_cell	0.194	0.00125
BLCA	KIF1A	B_cell	0.155	0.0127
BLCA	KIF21A	B_cell	0.185	0.00226
BLCA	KIT	B_cell	0.179	0.00324
BLCA	KLHL26	B_cell	0.217	0.000247
BLCA	KLHL3	B_cell	0.126	0.0464
BLCA	KRTAP5.7	B_cell	0.138	0.0276
BLCA	KRTAP5.8	B_cell	0.14	0.0256
BLCA	KRTAP5.9	B_cell	0.128	0.0434
BLCA	LAMA5	B_cell	0.147	0.0183
BLCA	LCN12	B_cell	0.205	0.000608
BLCA	LIG1	B_cell	0.131	0.0385
BLCA	LOC100128191	B_cell	0.129	0.042
BLCA	LOC100128573	B_cell	0.128	0.044
BLCA	LOC100128842	B_cell	0.162	0.00852
BLCA	LOC100132247	B_cell	0.214	0.000311
BLCA	LOC100132354	B_cell	0.203	0.000686
BLCA	LOC100133331	B_cell	0.128	0.044
BLCA	LOC100134368	B_cell	0.203	0.000686
BLCA	LOC100144604	B_cell	0.203	0.00067
BLCA	LOC100270746	B_cell	0.134	0.0334
BLCA	LOC100272146	B_cell	0.227	0.000114
BLCA	LOC149134	B_cell	0.128	0.0433
BLCA	LOC151009	B_cell	0.136	0.0307
BLCA	LOC220729	B_cell	0.197	0.00105
BLCA	LOC222699	B_cell	0.161	0.0092
BLCA	LOC256880	B_cell	0.148	0.0179
BLCA	LOC283392	B_cell	0.143	0.0218
BLCA	LOC284837	B_cell	0.175	0.00427
BLCA	LOC349114	B_cell	0.146	0.0192
BLCA	LOC388152	B_cell	0.208	0.000484
BLCA	LOC401431	B_cell	0.126	0.0467
BLCA	LOC441666	B_cell	0.208	0.00047
BLCA	LOC642846	B_cell	0.13	0.0397
BLCA	LOC643763	B_cell	0.153	0.014
BLCA	LOC646471	B_cell	0.188	0.00181
BLCA	LOC652276	B_cell	0.145	0.0202
BLCA	LOC723972	B_cell	0.128	0.0441
BLCA	LOC728613	B_cell	0.219	0.000222
BLCA	LOC730101	B_cell	0.238	4.94e-05
BLCA	LOC80054	B_cell	0.173	0.00478
BLCA	LOC80154	B_cell	0.174	0.00439
BLCA	LOC91316	B_cell	0.183	0.00253
BLCA	LONRF1	B_cell	0.193	0.00133
BLCA	LRCH4	B_cell	0.204	0.00062
BLCA	LRGUK	B_cell	0.132	0.037
BLCA	LRIT3	B_cell	0.166	0.00685
BLCA	LRP5L	B_cell	0.158	0.0106
BLCA	LRRC26	B_cell	0.147	0.0183
BLCA	LRRIQ4	B_cell	0.272	2.34e-06
BLCA	LSG1	B_cell	0.245	2.78e-05
BLCA	LY6G5C	B_cell	0.137	0.0296
BLCA	LYPD6B	B_cell	0.177	0.00358
BLCA	MANEAL	B_cell	0.125	0.0499
BLCA	2016-03-09	B_cell	0.144	0.0212
BLCA	MARCKSL1	B_cell	0.161	0.00923
BLCA	MCCC2	B_cell	0.249	1.8e-05
BLCA	MCM3	B_cell	0.173	0.00475
BLCA	MDK	B_cell	0.178	0.00338
BLCA	MED1	B_cell	0.135	0.0315
BLCA	MED12L	B_cell	0.254	1.19e-05
BLCA	MED13	B_cell	0.137	0.0288
BLCA	MEX3A	B_cell	0.144	0.0213
BLCA	MGC16384	B_cell	0.185	0.00227
BLCA	MMEL1	B_cell	0.179	0.00318
BLCA	MOBKL1A	B_cell	0.19	0.00163
BLCA	MSL1	B_cell	0.157	0.0113
BLCA	MYCL1	B_cell	0.239	4.33e-05
BLCA	MYCN	B_cell	0.134	0.0335
BLCA	MYST4	B_cell	0.182	0.00272
BLCA	NAALADL2	B_cell	0.278	1.26e-06
BLCA	NACC1	B_cell	0.172	0.00495
BLCA	NADSYN1	B_cell	0.173	0.00457
BLCA	NAT1	B_cell	0.29	3.4e-07
BLCA	NBR2	B_cell	0.264	5.03e-06
BLCA	NCRNA00095	B_cell	0.192	0.00144
BLCA	NCRNA00182	B_cell	0.15	0.0154
BLCA	NEDD4L	B_cell	0.186	0.00213
BLCA	NKAIN3	B_cell	0.133	0.0349
BLCA	NMUR2	B_cell	0.198	0.000944
BLCA	NOMO2	B_cell	0.145	0.02
BLCA	NOMO3	B_cell	0.142	0.0227
BLCA	NR2F6	B_cell	0.183	0.00258
BLCA	NRXN3	B_cell	0.152	0.0144
BLCA	NSUN7	B_cell	0.25	1.77e-05
BLCA	OGDHL	B_cell	0.169	0.00594
BLCA	ONECUT2	B_cell	0.178	0.00342
BLCA	OR7E91P	B_cell	0.152	0.0146
BLCA	OXGR1	B_cell	0.173	0.00466
BLCA	PABPC1L	B_cell	0.182	0.00269
BLCA	PACRG	B_cell	0.238	4.94e-05
BLCA	PACSIN1	B_cell	0.366	1.73e-11
BLCA	PANX2	B_cell	0.128	0.0433
BLCA	PAQR6	B_cell	0.147	0.0184
BLCA	PASK	B_cell	0.217	0.000262
BLCA	PCP2	B_cell	0.138	0.0273
BLCA	PDK3	B_cell	0.134	0.0335
BLCA	PDX1	B_cell	0.129	0.0415
BLCA	PFN2	B_cell	0.138	0.0277
BLCA	PI4KAP1	B_cell	0.164	0.00786
BLCA	PIK3R3	B_cell	0.262	5.79e-06
BLCA	PISD	B_cell	0.129	0.0414
BLCA	PLAGL2	B_cell	0.141	0.0245
BLCA	PLEKHF2	B_cell	0.204	0.000627
BLCA	PLLP	B_cell	0.207	0.000515
BLCA	PM20D1	B_cell	0.197	0.00103
BLCA	PMPCB	B_cell	0.153	0.014
BLCA	PMS2CL	B_cell	0.206	0.000566
BLCA	POC1B	B_cell	0.25	1.65e-05
BLCA	PODXL2	B_cell	0.201	0.000765
BLCA	POGK	B_cell	0.298	1.49e-07
BLCA	POLQ	B_cell	0.137	0.0288
BLCA	POLR3K	B_cell	0.168	0.00607
BLCA	PP14571	B_cell	0.163	0.00817
BLCA	PRDM4	B_cell	0.186	0.00211
BLCA	PRKCD	B_cell	0.161	0.00924
BLCA	PRKRIP1	B_cell	0.174	0.00434
BLCA	PSMD3	B_cell	0.135	0.0322
BLCA	PTH2R	B_cell	0.161	0.00923
BLCA	RAB11FIP4	B_cell	0.29	3.47e-07
BLCA	RAB15	B_cell	0.241	3.76e-05
BLCA	RAB3A	B_cell	0.128	0.0436
BLCA	RAB40B	B_cell	0.125	0.0499
BLCA	RABEP2	B_cell	0.158	0.0105
BLCA	RAD21	B_cell	0.128	0.0435
BLCA	RAET1K	B_cell	0.202	0.000715
BLCA	RALGAPA2	B_cell	0.34	8.31e-10
BLCA	RCC2	B_cell	0.152	0.014
BLCA	RDM1	B_cell	0.151	0.015
BLCA	REG4	B_cell	0.221	0.000184
BLCA	REM2	B_cell	0.131	0.0379
BLCA	REPS2	B_cell	0.201	0.000783
BLCA	RFC5	B_cell	0.137	0.0298
BLCA	RGL3	B_cell	0.171	0.00508
BLCA	RHBG	B_cell	0.138	0.0277
BLCA	RHOU	B_cell	0.275	1.71e-06
BLCA	RHPN1	B_cell	0.172	0.00494
BLCA	RIMS4	B_cell	0.159	0.00995
BLCA	RNF207	B_cell	0.167	0.00634
BLCA	RNF43	B_cell	0.148	0.0173
BLCA	RNFT2	B_cell	0.187	0.00192
BLCA	RPIA	B_cell	0.28	1.01e-06
BLCA	RPS10P7	B_cell	0.166	0.00677
BLCA	RPS6KL1	B_cell	0.143	0.0224
BLCA	RSRC1	B_cell	0.2	0.000839
BLCA	S100A5	B_cell	0.139	0.0266
BLCA	SACM1L	B_cell	0.224	0.000145
BLCA	SAMD10	B_cell	0.176	0.00397
BLCA	SBK1	B_cell	0.152	0.0143
BLCA	SCAMP5	B_cell	0.208	0.000469
BLCA	SCIN	B_cell	0.17	0.00556
BLCA	SCNN1A	B_cell	0.135	0.032
BLCA	SDHAP2	B_cell	0.187	0.002
BLCA	SDHAP3	B_cell	0.251	1.51e-05
BLCA	SERHL	B_cell	0.223	0.000162
BLCA	SERINC4	B_cell	0.132	0.0365
BLCA	SETDB1	B_cell	0.194	0.00122
BLCA	SETMAR	B_cell	0.224	0.000143
BLCA	SEZ6L2	B_cell	0.15	0.016
BLCA	SGOL1	B_cell	0.131	0.0376
BLCA	SGPL1	B_cell	0.17	0.0056
BLCA	SIX3	B_cell	0.143	0.0221
BLCA	SKP2	B_cell	0.226	0.000132
BLCA	SLC16A8	B_cell	0.217	0.000255
BLCA	SLC25A35	B_cell	0.175	0.00417
BLCA	SLC25A40	B_cell	0.139	0.027
BLCA	SLC26A8	B_cell	0.147	0.0183
BLCA	SLC29A2	B_cell	0.131	0.0387
BLCA	SLC29A3	B_cell	0.182	0.00271
BLCA	SLC38A1	B_cell	0.235	6.27e-05
BLCA	SLC39A6	B_cell	0.16	0.0093
BLCA	SLC45A3	B_cell	0.141	0.0239
BLCA	SLITRK6	B_cell	0.149	0.0164
BLCA	SMG5	B_cell	0.134	0.0328
BLCA	SNCG	B_cell	0.186	0.00205
BLCA	SNHG4	B_cell	0.15	0.0155
BLCA	SNORA39	B_cell	0.153	0.014
BLCA	SNRPA1	B_cell	0.135	0.0315
BLCA	SNTG1	B_cell	0.167	0.0065
BLCA	SNX13	B_cell	0.185	0.00229
BLCA	SNX31	B_cell	0.224	0.000149
BLCA	SPAG4	B_cell	0.13	0.04
BLCA	SPDYE7P	B_cell	0.137	0.0299
BLCA	SPDYE8P	B_cell	0.219	0.000213
BLCA	SPERT	B_cell	0.143	0.0224
BLCA	SPINK1	B_cell	0.186	0.00205
BLCA	SPRY3	B_cell	0.248	2e-05
BLCA	SRCIN1	B_cell	0.212	0.000374
BLCA	SRMS	B_cell	0.257	8.93e-06
BLCA	SRPK1	B_cell	0.176	0.004
BLCA	SS18L2	B_cell	0.184	0.00234
BLCA	ST3GAL5	B_cell	0.153	0.0139
BLCA	STAG3L3	B_cell	0.196	0.00111
BLCA	STK32A	B_cell	0.167	0.00649
BLCA	SV2C	B_cell	0.201	0.000759
BLCA	SYT10	B_cell	0.182	0.00269
BLCA	SYT17	B_cell	0.239	4.61e-05
BLCA	SYTL5	B_cell	0.172	0.00482
BLCA	TAF2	B_cell	0.157	0.0113
BLCA	TAF4	B_cell	0.201	0.000759
BLCA	TAF7L	B_cell	0.127	0.0452
BLCA	TAS2R38	B_cell	0.151	0.0148
BLCA	TBC1D3H	B_cell	0.176	0.00385
BLCA	TBC1D9	B_cell	0.276	1.61e-06
BLCA	TCEB3B	B_cell	0.126	0.0466
BLCA	TDRD5	B_cell	0.207	0.00052
BLCA	TEKT5	B_cell	0.287	4.76e-07
BLCA	TESC	B_cell	0.155	0.0124
BLCA	TFAP2B	B_cell	0.13	0.04
BLCA	TFCP2L1	B_cell	0.178	0.00338
BLCA	TFF1	B_cell	0.157	0.0114
BLCA	TFF2	B_cell	0.194	0.00125
BLCA	TH1L	B_cell	0.16	0.00931
BLCA	TIGD3	B_cell	0.143	0.0216
BLCA	TIMELESS	B_cell	0.155	0.0123
BLCA	TM9SF4	B_cell	0.184	0.00244
BLCA	TMEM116	B_cell	0.227	0.00012
BLCA	TMEM129	B_cell	0.146	0.0194
BLCA	TMEM161B	B_cell	0.133	0.0342
BLCA	TMEM178	B_cell	0.158	0.0105
BLCA	TMEM8B	B_cell	0.136	0.0305
BLCA	TMEM97	B_cell	0.24	4e-05
BLCA	TNFAIP2	B_cell	0.225	0.000143
BLCA	TNK2	B_cell	0.128	0.0424
BLCA	TOPBP1	B_cell	0.171	0.00515
BLCA	TP53RK	B_cell	0.137	0.0289
BLCA	TRAF4	B_cell	0.259	7.77e-06
BLCA	TRHDE	B_cell	0.164	0.00788
BLCA	TRIM11	B_cell	0.135	0.0314
BLCA	TRIM24	B_cell	0.201	0.000801
BLCA	TRIT1	B_cell	0.215	0.000293
BLCA	TSSK6	B_cell	0.216	0.000278
BLCA	TTC39A	B_cell	0.187	0.00204
BLCA	TXK	B_cell	0.215	0.000298
BLCA	TYK2	B_cell	0.195	0.00115
BLCA	UBE2Q1	B_cell	0.16	0.00965
BLCA	ULBP1	B_cell	0.151	0.0151
BLCA	UPF0639	B_cell	0.224	0.000151
BLCA	UPK2	B_cell	0.209	0.000463
BLCA	VASH2	B_cell	0.25	1.77e-05
BLCA	VGLL1	B_cell	0.173	0.00466
BLCA	VMAC	B_cell	0.278	1.23e-06
BLCA	VN1R1	B_cell	0.191	0.00157
BLCA	VWA5B1	B_cell	0.159	0.0103
BLCA	WHSC1L1	B_cell	0.145	0.0204
BLCA	WNT7B	B_cell	0.172	0.00489
BLCA	WWP1	B_cell	0.146	0.0192
BLCA	XPOT	B_cell	0.127	0.0451
BLCA	ZBTB41	B_cell	0.134	0.0337
BLCA	ZBTB8B	B_cell	0.163	0.00807
BLCA	ZDHHC23	B_cell	0.223	0.000162
BLCA	ZNF117	B_cell	0.162	0.00861
BLCA	ZNF165	B_cell	0.173	0.00466
BLCA	ZNF217	B_cell	0.261	6.63e-06
BLCA	ZNF238	B_cell	0.317	1.72e-08
BLCA	ZNF239	B_cell	0.187	0.00195
BLCA	ZNF320	B_cell	0.18	0.00315
BLCA	ZNF322A	B_cell	0.248	1.99e-05
BLCA	ZNF322B	B_cell	0.232	8.02e-05
BLCA	ZNF395	B_cell	0.203	0.000692
BLCA	ZNF432	B_cell	0.156	0.0116
BLCA	ZNF439	B_cell	0.269	3.08e-06
BLCA	ZNF443	B_cell	0.271	2.51e-06
BLCA	ZNF468	B_cell	0.247	2.14e-05
BLCA	ZNF48	B_cell	0.266	3.89e-06
BLCA	ZNF492	B_cell	0.144	0.021
BLCA	ZNF541	B_cell	0.144	0.0209
BLCA	ZNF552	B_cell	0.302	9.47e-08
BLCA	ZNF563	B_cell	0.194	0.00122
BLCA	ZNF587	B_cell	0.265	4.37e-06
BLCA	ZNF600	B_cell	0.177	0.00369
BLCA	ZNF629	B_cell	0.203	0.000694
BLCA	ZNF643	B_cell	0.17	0.00543
BLCA	ZNF681	B_cell	0.267	3.58e-06
BLCA	ZNF90	B_cell	0.145	0.02
BLCA	ZNF92	B_cell	0.285	6.15e-07
BLCA	ZPBP2	B_cell	0.132	0.0362
BLCA	ZSCAN12P1	B_cell	0.154	0.0128
BLCA	AGAP4	T_cell.CD4	0.159	0.0101
BLCA	AGAP5	T_cell.CD4	0.167	0.00634
BLCA	AGAP6	T_cell.CD4	0.192	0.00147
BLCA	AGAP7	T_cell.CD4	0.194	0.00125
BLCA	ANKS3	T_cell.CD4	0.179	0.00322
BLCA	ANO9	T_cell.CD4	0.201	0.000801
BLCA	AP3M2	T_cell.CD4	0.149	0.0169
BLCA	APLP1	T_cell.CD4	0.133	0.0356
BLCA	ASB16	T_cell.CD4	0.133	0.0349
BLCA	ATHL1	T_cell.CD4	0.142	0.0226
BLCA	BBS4	T_cell.CD4	0.177	0.00364
BLCA	C11orf84	T_cell.CD4	0.128	0.0438
BLCA	C16orf48	T_cell.CD4	0.179	0.00327
BLCA	C1orf104	T_cell.CD4	0.128	0.0428
BLCA	C7orf47	T_cell.CD4	0.125	0.0493
BLCA	C8orf77	T_cell.CD4	0.158	0.0106
BLCA	CASD1	T_cell.CD4	0.129	0.0423
BLCA	CCDC18	T_cell.CD4	0.189	0.00175
BLCA	CCDC57	T_cell.CD4	0.136	0.0309
BLCA	CDK10	T_cell.CD4	0.259	7.62e-06
BLCA	CDK18	T_cell.CD4	0.164	0.00784
BLCA	CDKAL1	T_cell.CD4	0.13	0.0404
BLCA	CDRT15P	T_cell.CD4	0.151	0.0151
BLCA	CELSR3	T_cell.CD4	0.129	0.042
BLCA	CHKB.CPT1B	T_cell.CD4	0.139	0.0273
BLCA	CMTM1	T_cell.CD4	0.128	0.0442
BLCA	CPT1B	T_cell.CD4	0.149	0.017
BLCA	CRIPAK	T_cell.CD4	0.136	0.0305
BLCA	DCAF4L1	T_cell.CD4	0.136	0.0307
BLCA	DFNB59	T_cell.CD4	0.136	0.0307
BLCA	DGCR10	T_cell.CD4	0.135	0.0318
BLCA	DGCR9	T_cell.CD4	0.155	0.0125
BLCA	DNAJC4	T_cell.CD4	0.187	0.00199
BLCA	DNASE1	T_cell.CD4	0.131	0.038
BLCA	DPY19L2P2	T_cell.CD4	0.238	4.74e-05
BLCA	DPY19L2P4	T_cell.CD4	0.131	0.0382
BLCA	FAM111B	T_cell.CD4	0.138	0.0284
BLCA	FAM71D	T_cell.CD4	0.134	0.0334
BLCA	FOXD4L1	T_cell.CD4	0.179	0.00332
BLCA	FOXD4L2	T_cell.CD4	0.16	0.00931
BLCA	GOLGA8A	T_cell.CD4	0.186	0.00215
BLCA	GOLGA8B	T_cell.CD4	0.238	4.94e-05
BLCA	HEATR4	T_cell.CD4	0.141	0.0248
BLCA	HIST1H4I	T_cell.CD4	0.126	0.0475
BLCA	HOXA2	T_cell.CD4	0.209	0.000444
BLCA	HOXB9	T_cell.CD4	0.216	0.00028
BLCA	HOXD1	T_cell.CD4	0.139	0.0263
BLCA	INPPL1	T_cell.CD4	0.167	0.00661
BLCA	KIAA0907	T_cell.CD4	0.172	0.00489
BLCA	KLHL17	T_cell.CD4	0.161	0.00906
BLCA	KLHL3	T_cell.CD4	0.129	0.0413
BLCA	LOC100128288	T_cell.CD4	0.178	0.00336
BLCA	LOC100132247	T_cell.CD4	0.154	0.0131
BLCA	LOC150776	T_cell.CD4	0.191	0.00153
BLCA	LOC349114	T_cell.CD4	0.144	0.0214
BLCA	LOC441454	T_cell.CD4	0.141	0.0248
BLCA	LOC619207	T_cell.CD4	0.168	0.00612
BLCA	LOC645323	T_cell.CD4	0.136	0.03
BLCA	LRCH4	T_cell.CD4	0.167	0.00638
BLCA	LRRC56	T_cell.CD4	0.161	0.00915
BLCA	LYG1	T_cell.CD4	0.129	0.0414
BLCA	MGC16384	T_cell.CD4	0.132	0.036
BLCA	MIR17HG	T_cell.CD4	0.18	0.00315
BLCA	MSTO2P	T_cell.CD4	0.152	0.0146
BLCA	MXD3	T_cell.CD4	0.167	0.00659
BLCA	NBPF16	T_cell.CD4	0.142	0.0227
BLCA	NBPF7	T_cell.CD4	0.127	0.0447
BLCA	NCRNA00174	T_cell.CD4	0.128	0.0426
BLCA	NPIPL3	T_cell.CD4	0.178	0.00349
BLCA	NRBP2	T_cell.CD4	0.155	0.0121
BLCA	NVL	T_cell.CD4	0.15	0.0161
BLCA	ORAOV1	T_cell.CD4	0.127	0.0456
BLCA	PCDHGC4	T_cell.CD4	0.13	0.0404
BLCA	PCNXL2	T_cell.CD4	0.292	2.84e-07
BLCA	PDDC1	T_cell.CD4	0.187	0.00204
BLCA	PILRB	T_cell.CD4	0.13	0.0397
BLCA	PLAG1	T_cell.CD4	0.129	0.0408
BLCA	PMS2CL	T_cell.CD4	0.168	0.00623
BLCA	PPFIA4	T_cell.CD4	0.198	0.000945
BLCA	PRKRIP1	T_cell.CD4	0.129	0.0422
BLCA	RAD9A	T_cell.CD4	0.169	0.00585
BLCA	RAET1K	T_cell.CD4	0.146	0.0189
BLCA	REM2	T_cell.CD4	0.137	0.0298
BLCA	RGS17	T_cell.CD4	0.161	0.00885
BLCA	SDHAP3	T_cell.CD4	0.158	0.0106
BLCA	SIX4	T_cell.CD4	0.152	0.0141
BLCA	STAG3L3	T_cell.CD4	0.13	0.0401
BLCA	STON2	T_cell.CD4	0.138	0.0277
BLCA	THOC6	T_cell.CD4	0.192	0.00141
BLCA	THSD1P1	T_cell.CD4	0.163	0.00834
BLCA	TMEM81	T_cell.CD4	0.255	1.08e-05
BLCA	TMEM8B	T_cell.CD4	0.153	0.0134
BLCA	TUBB2B	T_cell.CD4	0.135	0.0326
BLCA	TYK2	T_cell.CD4	0.199	0.000912
BLCA	UCKL1AS	T_cell.CD4	0.146	0.0193
BLCA	USP35	T_cell.CD4	0.208	0.00047
BLCA	VN1R1	T_cell.CD4	0.145	0.0201
BLCA	XRCC3	T_cell.CD4	0.171	0.00531
BLCA	YEATS2	T_cell.CD4	0.13	0.0406
BLCA	YJEFN3	T_cell.CD4	0.132	0.0372
BLCA	ZMIZ2	T_cell.CD4	0.209	0.000441
BLCA	ZNF629	T_cell.CD4	0.129	0.0421
BLCA	ACTL6A	T_cell.CD8	0.257	9.67e-06
BLCA	AGPAT5	T_cell.CD8	0.257	9.67e-06
BLCA	ANKRD32	T_cell.CD8	0.241	3.79e-05
BLCA	ANP32E	T_cell.CD8	0.295	2.11e-07
BLCA	APLP1	T_cell.CD8	0.207	0.000522
BLCA	APOO	T_cell.CD8	0.252	1.39e-05
BLCA	ARHGAP11A	T_cell.CD8	0.358	6.44e-11
BLCA	ARHGAP11B	T_cell.CD8	0.293	2.6e-07
BLCA	ARHGAP19	T_cell.CD8	0.178	0.0034
BLCA	ARL6	T_cell.CD8	0.2	0.000837
BLCA	ASF1B	T_cell.CD8	0.238	4.78e-05
BLCA	ASH2L	T_cell.CD8	0.176	0.00386
BLCA	ASPM	T_cell.CD8	0.36	4.33e-11
BLCA	ATAD2	T_cell.CD8	0.335	1.6e-09
BLCA	ATAD5	T_cell.CD8	0.165	0.00717
BLCA	ATP8A2	T_cell.CD8	0.142	0.0226
BLCA	BAALC	T_cell.CD8	0.162	0.00856
BLCA	BRCA1	T_cell.CD8	0.241	3.83e-05
BLCA	BRCA2	T_cell.CD8	0.208	0.000497
BLCA	BRIX1	T_cell.CD8	0.183	0.00253
BLCA	BUB1	T_cell.CD8	0.272	2.28e-06
BLCA	BUB1B	T_cell.CD8	0.283	7.54e-07
BLCA	BUB3	T_cell.CD8	0.274	1.95e-06
BLCA	C12orf48	T_cell.CD8	0.168	0.00606
BLCA	C13orf37	T_cell.CD8	0.295	2.11e-07
BLCA	C15orf42	T_cell.CD8	0.212	0.000369
BLCA	C16orf75	T_cell.CD8	0.185	0.00228
BLCA	C17orf53	T_cell.CD8	0.167	0.00644
BLCA	C1orf112	T_cell.CD8	0.166	0.00681
BLCA	C1orf135	T_cell.CD8	0.156	0.012
BLCA	C20orf20	T_cell.CD8	0.161	0.00908
BLCA	C6orf167	T_cell.CD8	0.385	9.14e-13
BLCA	C8orf38	T_cell.CD8	0.149	0.0165
BLCA	C9orf100	T_cell.CD8	0.125	0.0499
BLCA	CACYBP	T_cell.CD8	0.255	1.16e-05
BLCA	CASC5	T_cell.CD8	0.319	1.22e-08
BLCA	CBX3	T_cell.CD8	0.22	0.000202
BLCA	CCDC117	T_cell.CD8	0.229	0.0001
BLCA	CCDC34	T_cell.CD8	0.22	0.000198
BLCA	CCNB2	T_cell.CD8	0.308	4.72e-08
BLCA	CCNE2	T_cell.CD8	0.295	2.07e-07
BLCA	CCT3	T_cell.CD8	0.264	4.85e-06
BLCA	CDC25A	T_cell.CD8	0.24	4.06e-05
BLCA	CDC25C	T_cell.CD8	0.196	0.00111
BLCA	CDC45	T_cell.CD8	0.264	5.01e-06
BLCA	CDC6	T_cell.CD8	0.251	1.65e-05
BLCA	CDC7	T_cell.CD8	0.154	0.0129
BLCA	CDCA2	T_cell.CD8	0.323	8.08e-09
BLCA	CDCA8	T_cell.CD8	0.232	8.28e-05
BLCA	CDK1	T_cell.CD8	0.308	5.04e-08
BLCA	CDK12	T_cell.CD8	0.216	0.000274
BLCA	CDK16	T_cell.CD8	0.173	0.00461
BLCA	CDK2	T_cell.CD8	0.289	4.04e-07
BLCA	CDKAL1	T_cell.CD8	0.125	0.0495
BLCA	CDT1	T_cell.CD8	0.167	0.00634
BLCA	CENPE	T_cell.CD8	0.275	1.66e-06
BLCA	CENPF	T_cell.CD8	0.287	4.84e-07
BLCA	CENPH	T_cell.CD8	0.207	0.000536
BLCA	CENPI	T_cell.CD8	0.338	1.03e-09
BLCA	CENPK	T_cell.CD8	0.248	2.08e-05
BLCA	CEP152	T_cell.CD8	0.188	0.00188
BLCA	CEP78	T_cell.CD8	0.242	3.43e-05
BLCA	CHAF1A	T_cell.CD8	0.171	0.00509
BLCA	CHML	T_cell.CD8	0.266	3.95e-06
BLCA	CHRNA5	T_cell.CD8	0.213	0.000334
BLCA	CIT	T_cell.CD8	0.313	2.67e-08
BLCA	CMTM1	T_cell.CD8	0.17	0.00564
BLCA	CTCFL	T_cell.CD8	0.248	1.98e-05
BLCA	DAP3	T_cell.CD8	0.263	5.37e-06
BLCA	DBF4	T_cell.CD8	0.201	0.000779
BLCA	DCAF10	T_cell.CD8	0.265	4.61e-06
BLCA	DEPDC1	T_cell.CD8	0.275	1.8e-06
BLCA	DEPDC1B	T_cell.CD8	0.246	2.35e-05
BLCA	DHFR	T_cell.CD8	0.2	0.000837
BLCA	DLEU2	T_cell.CD8	0.131	0.0388
BLCA	DNA2	T_cell.CD8	0.22	0.00021
BLCA	DONSON	T_cell.CD8	0.228	0.00011
BLCA	DPY19L2P2	T_cell.CD8	0.254	1.16e-05
BLCA	DSCC1	T_cell.CD8	0.214	0.000322
BLCA	DSN1	T_cell.CD8	0.207	0.000498
BLCA	E2F7	T_cell.CD8	0.4	6.64e-14
BLCA	EFNB1	T_cell.CD8	0.126	0.048
BLCA	ELAVL2	T_cell.CD8	0.218	0.000236
BLCA	ERCC6L	T_cell.CD8	0.262	5.79e-06
BLCA	ESCO2	T_cell.CD8	0.334	1.77e-09
BLCA	EXOSC8	T_cell.CD8	0.136	0.0313
BLCA	EZH2	T_cell.CD8	0.212	0.000362
BLCA	FADS1	T_cell.CD8	0.147	0.0184
BLCA	FAM111B	T_cell.CD8	0.229	0.000102
BLCA	FAM189B	T_cell.CD8	0.167	0.00647
BLCA	FAM54A	T_cell.CD8	0.162	0.00876
BLCA	FAM64A	T_cell.CD8	0.174	0.00447
BLCA	FAM71D	T_cell.CD8	0.169	0.0059
BLCA	FAM72A	T_cell.CD8	0.203	0.000694
BLCA	FAM72B	T_cell.CD8	0.146	0.0188
BLCA	FAM72D	T_cell.CD8	0.185	0.00224
BLCA	FANCA	T_cell.CD8	0.146	0.0196
BLCA	FANCB	T_cell.CD8	0.284	6.44e-07
BLCA	FANCE	T_cell.CD8	0.318	1.38e-08
BLCA	FANCI	T_cell.CD8	0.239	4.28e-05
BLCA	FBXO43	T_cell.CD8	0.226	0.000128
BLCA	GABRA3	T_cell.CD8	0.129	0.0419
BLCA	GAPDH	T_cell.CD8	0.187	0.00193
BLCA	GAS2L3	T_cell.CD8	0.254	1.22e-05
BLCA	GINS1	T_cell.CD8	0.25	1.65e-05
BLCA	GINS2	T_cell.CD8	0.165	0.00723
BLCA	GINS4	T_cell.CD8	0.131	0.0388
BLCA	GPATCH2	T_cell.CD8	0.129	0.0418
BLCA	GSG2	T_cell.CD8	0.3	1.15e-07
BLCA	GSTCD	T_cell.CD8	0.345	4.4e-10
BLCA	GTSE1	T_cell.CD8	0.162	0.00837
BLCA	HAUS6	T_cell.CD8	0.207	0.000513
BLCA	HELLS	T_cell.CD8	0.319	1.33e-08
BLCA	HJURP	T_cell.CD8	0.259	8e-06
BLCA	HMGB2	T_cell.CD8	0.244	2.89e-05
BLCA	HMMR	T_cell.CD8	0.251	1.55e-05
BLCA	HOXB9	T_cell.CD8	0.185	0.00219
BLCA	ILF2	T_cell.CD8	0.216	0.000275
BLCA	IQGAP3	T_cell.CD8	0.248	2.05e-05
BLCA	KIAA0101	T_cell.CD8	0.252	1.48e-05
BLCA	KIF11	T_cell.CD8	0.329	3.29e-09
BLCA	KIF14	T_cell.CD8	0.345	4.35e-10
BLCA	KIF15	T_cell.CD8	0.172	0.00505
BLCA	KIF18B	T_cell.CD8	0.216	0.000264
BLCA	KIF20A	T_cell.CD8	0.223	0.000162
BLCA	KIF21A	T_cell.CD8	0.162	0.00836
BLCA	KIF24	T_cell.CD8	0.25	1.73e-05
BLCA	KIF2C	T_cell.CD8	0.272	2.28e-06
BLCA	KIF4A	T_cell.CD8	0.367	1.52e-11
BLCA	KIF4B	T_cell.CD8	0.34	7.66e-10
BLCA	KNTC1	T_cell.CD8	0.257	9.24e-06
BLCA	LACTB2	T_cell.CD8	0.184	0.00233
BLCA	LASS6	T_cell.CD8	0.326	5.34e-09
BLCA	LIN9	T_cell.CD8	0.253	1.3e-05
BLCA	LOC100128191	T_cell.CD8	0.223	0.000161
BLCA	LOC647946	T_cell.CD8	0.254	1.24e-05
BLCA	MAD2L1	T_cell.CD8	0.351	1.68e-10
BLCA	MASTL	T_cell.CD8	0.239	4.31e-05
BLCA	MCM2	T_cell.CD8	0.309	4.2e-08
BLCA	MCM3	T_cell.CD8	0.187	0.00204
BLCA	MCM4	T_cell.CD8	0.294	2.2e-07
BLCA	MCM7	T_cell.CD8	0.187	0.00202
BLCA	MED1	T_cell.CD8	0.188	0.00188
BLCA	MED13	T_cell.CD8	0.224	0.000144
BLCA	MTBP	T_cell.CD8	0.262	6.12e-06
BLCA	MTERFD1	T_cell.CD8	0.125	0.0485
BLCA	NCAPG	T_cell.CD8	0.309	4.16e-08
BLCA	NCAPH	T_cell.CD8	0.32	1.09e-08
BLCA	NDUFA12	T_cell.CD8	0.265	4.41e-06
BLCA	NEK2	T_cell.CD8	0.297	1.64e-07
BLCA	NOMO2	T_cell.CD8	0.289	3.74e-07
BLCA	NOMO3	T_cell.CD8	0.153	0.0134
BLCA	NSMCE2	T_cell.CD8	0.26	6.76e-06
BLCA	NUF2	T_cell.CD8	0.233	7.37e-05
BLCA	NUP85	T_cell.CD8	0.168	0.0063
BLCA	NUSAP1	T_cell.CD8	0.302	9.6e-08
BLCA	NVL	T_cell.CD8	0.205	0.000595
BLCA	ODC1	T_cell.CD8	0.13	0.0391
BLCA	OIP5	T_cell.CD8	0.219	0.000223
BLCA	PBK	T_cell.CD8	0.34	7.66e-10
BLCA	PCDHGC4	T_cell.CD8	0.17	0.00564
BLCA	PDK3	T_cell.CD8	0.22	0.000205
BLCA	PFN2	T_cell.CD8	0.168	0.00629
BLCA	PHKA1	T_cell.CD8	0.216	0.000264
BLCA	PIAS3	T_cell.CD8	0.176	0.004
BLCA	PLAGL2	T_cell.CD8	0.19	0.0016
BLCA	PLK4	T_cell.CD8	0.27	2.75e-06
BLCA	POC1B	T_cell.CD8	0.222	0.000176
BLCA	POLQ	T_cell.CD8	0.153	0.0137
BLCA	PPAT	T_cell.CD8	0.262	6.1e-06
BLCA	PPIAL4C	T_cell.CD8	0.257	9.45e-06
BLCA	PRC1	T_cell.CD8	0.375	4.52e-12
BLCA	PRDM4	T_cell.CD8	0.127	0.0455
BLCA	PRIM1	T_cell.CD8	0.366	1.73e-11
BLCA	PRR11	T_cell.CD8	0.349	2.4e-10
BLCA	PSIMCT.1	T_cell.CD8	0.238	4.79e-05
BLCA	PSMC3IP	T_cell.CD8	0.183	0.00253
BLCA	PSMD3	T_cell.CD8	0.161	0.00906
BLCA	PSRC1	T_cell.CD8	0.185	0.00227
BLCA	RACGAP1	T_cell.CD8	0.385	8.9e-13
BLCA	RAD21	T_cell.CD8	0.349	2.33e-10
BLCA	RAD51AP1	T_cell.CD8	0.324	6.63e-09
BLCA	RAD54B	T_cell.CD8	0.145	0.0202
BLCA	RAD54L	T_cell.CD8	0.158	0.0107
BLCA	RAE1	T_cell.CD8	0.166	0.00696
BLCA	RAET1K	T_cell.CD8	0.144	0.021
BLCA	RCC1	T_cell.CD8	0.147	0.0179
BLCA	RFC3	T_cell.CD8	0.262	5.98e-06
BLCA	RFC5	T_cell.CD8	0.255	1.07e-05
BLCA	RGPD5	T_cell.CD8	0.146	0.0189
BLCA	RIBC2	T_cell.CD8	0.171	0.00522
BLCA	RNASEH2A	T_cell.CD8	0.134	0.0333
BLCA	RSRC1	T_cell.CD8	0.268	3.32e-06
BLCA	SAMD1	T_cell.CD8	0.136	0.0309
BLCA	SASS6	T_cell.CD8	0.136	0.0303
BLCA	SCAMP1	T_cell.CD8	0.139	0.0265
BLCA	SGOL1	T_cell.CD8	0.196	0.00107
BLCA	SGOL2	T_cell.CD8	0.332	2.26e-09
BLCA	SH3RF1	T_cell.CD8	0.168	0.00631
BLCA	SIX1	T_cell.CD8	0.227	0.000116
BLCA	SIX4	T_cell.CD8	0.144	0.0208
BLCA	SKA1	T_cell.CD8	0.145	0.0198
BLCA	SKA3	T_cell.CD8	0.202	0.000743
BLCA	SKP2	T_cell.CD8	0.196	0.00107
BLCA	SLBP	T_cell.CD8	0.22	0.000195
BLCA	SLC12A2	T_cell.CD8	0.23	9.04e-05
BLCA	SLC25A21	T_cell.CD8	0.188	0.00191
BLCA	SLC25A40	T_cell.CD8	0.324	7e-09
BLCA	SLC2A1	T_cell.CD8	0.13	0.0392
BLCA	SLFN13	T_cell.CD8	0.204	0.000631
BLCA	SMC4	T_cell.CD8	0.281	9.21e-07
BLCA	SMG5	T_cell.CD8	0.126	0.048
BLCA	SMN1	T_cell.CD8	0.172	0.00489
BLCA	SRPK1	T_cell.CD8	0.176	0.00394
BLCA	STIL	T_cell.CD8	0.297	1.58e-07
BLCA	STMN1	T_cell.CD8	0.17	0.00548
BLCA	STX18	T_cell.CD8	0.153	0.0135
BLCA	TAF2	T_cell.CD8	0.231	8.57e-05
BLCA	TIMELESS	T_cell.CD8	0.279	1.13e-06
BLCA	TM9SF4	T_cell.CD8	0.13	0.0391
BLCA	TMEM161B	T_cell.CD8	0.127	0.0445
BLCA	TMEM33	T_cell.CD8	0.249	1.82e-05
BLCA	TOP2A	T_cell.CD8	0.295	2.05e-07
BLCA	TOPBP1	T_cell.CD8	0.299	1.34e-07
BLCA	TROAP	T_cell.CD8	0.203	0.000694
BLCA	TTK	T_cell.CD8	0.239	4.34e-05
BLCA	UBE2Q1	T_cell.CD8	0.164	0.00781
BLCA	UBE2T	T_cell.CD8	0.264	5.13e-06
BLCA	UHRF1	T_cell.CD8	0.282	7.87e-07
BLCA	ULBP1	T_cell.CD8	0.204	0.000626
BLCA	WASF1	T_cell.CD8	0.268	3.27e-06
BLCA	WDR53	T_cell.CD8	0.161	0.00894
BLCA	WDR67	T_cell.CD8	0.273	2.13e-06
BLCA	WDR76	T_cell.CD8	0.396	1.35e-13
BLCA	WHSC1L1	T_cell.CD8	0.206	0.000559
BLCA	WWP1	T_cell.CD8	0.282	8.03e-07
BLCA	XPOT	T_cell.CD8	0.294	2.39e-07
BLCA	XRCC2	T_cell.CD8	0.178	0.00339
BLCA	YEATS2	T_cell.CD8	0.213	0.000344
BLCA	ZBTB41	T_cell.CD8	0.174	0.00436
BLCA	ZDHHC9	T_cell.CD8	0.187	0.00201
BLCA	ZWINT	T_cell.CD8	0.255	1.09e-05
BLCA	ACTL6A	Neutrophil	0.184	0.00244
BLCA	ANGPT2	Neutrophil	0.125	0.0491
BLCA	ANKRD32	Neutrophil	0.301	1.02e-07
BLCA	ANP32E	Neutrophil	0.159	0.00998
BLCA	APOO	Neutrophil	0.261	6.22e-06
BLCA	ARHGAP11A	Neutrophil	0.223	0.000157
BLCA	ARHGAP11B	Neutrophil	0.237	5.03e-05
BLCA	ARL6	Neutrophil	0.153	0.0139
BLCA	ASF1B	Neutrophil	0.201	0.000758
BLCA	ASH2L	Neutrophil	0.184	0.00244
BLCA	ASPM	Neutrophil	0.26	6.76e-06
BLCA	ATAD2	Neutrophil	0.254	1.21e-05
BLCA	ATAD5	Neutrophil	0.169	0.00571
BLCA	BRCA1	Neutrophil	0.211	0.000398
BLCA	BRCA2	Neutrophil	0.177	0.00362
BLCA	BUB1	Neutrophil	0.179	0.0033
BLCA	BUB1B	Neutrophil	0.205	0.000592
BLCA	BUB3	Neutrophil	0.195	0.00117
BLCA	C11orf84	Neutrophil	0.129	0.0409
BLCA	C13orf34	Neutrophil	0.195	0.00118
BLCA	C13orf37	Neutrophil	0.243	3.08e-05
BLCA	C15orf42	Neutrophil	0.156	0.0119
BLCA	C6orf167	Neutrophil	0.31	3.63e-08
BLCA	C6orf223	Neutrophil	0.183	0.00254
BLCA	CASC5	Neutrophil	0.243	3.18e-05
BLCA	CBX3	Neutrophil	0.134	0.0328
BLCA	CCDC117	Neutrophil	0.214	0.000317
BLCA	CCDC18	Neutrophil	0.133	0.035
BLCA	CCDC34	Neutrophil	0.152	0.014
BLCA	CCNB2	Neutrophil	0.127	0.0451
BLCA	CCNE2	Neutrophil	0.258	8.32e-06
BLCA	CDC45	Neutrophil	0.129	0.0418
BLCA	CDC6	Neutrophil	0.156	0.0115
BLCA	CDC7	Neutrophil	0.218	0.00024
BLCA	CDCA2	Neutrophil	0.19	0.00169
BLCA	CDCA8	Neutrophil	0.158	0.0103
BLCA	CDK1	Neutrophil	0.172	0.0049
BLCA	CDK12	Neutrophil	0.233	7.2e-05
BLCA	CDK16	Neutrophil	0.21	0.000434
BLCA	CDK18	Neutrophil	0.144	0.0207
BLCA	CDK2	Neutrophil	0.185	0.00222
BLCA	CDKAL1	Neutrophil	0.173	0.00455
BLCA	CDT1	Neutrophil	0.16	0.00945
BLCA	CENPE	Neutrophil	0.201	0.000796
BLCA	CENPF	Neutrophil	0.203	0.000686
BLCA	CENPH	Neutrophil	0.149	0.0166
BLCA	CENPI	Neutrophil	0.284	6.41e-07
BLCA	CENPK	Neutrophil	0.271	2.56e-06
BLCA	CEP152	Neutrophil	0.189	0.00176
BLCA	CEP78	Neutrophil	0.197	0.00106
BLCA	CHML	Neutrophil	0.237	5.44e-05
BLCA	CIT	Neutrophil	0.201	0.000766
BLCA	CMTM1	Neutrophil	0.209	0.000449
BLCA	CTCFL	Neutrophil	0.154	0.0129
BLCA	DAP3	Neutrophil	0.165	0.00726
BLCA	DBF4	Neutrophil	0.161	0.0092
BLCA	DCAF10	Neutrophil	0.254	1.17e-05
BLCA	DDX11	Neutrophil	0.149	0.0166
BLCA	DEPDC1	Neutrophil	0.151	0.0152
BLCA	DEPDC1B	Neutrophil	0.176	0.00389
BLCA	DHFR	Neutrophil	0.209	0.000437
BLCA	DLEU2	Neutrophil	0.136	0.0308
BLCA	DNA2	Neutrophil	0.169	0.00574
BLCA	DONSON	Neutrophil	0.158	0.0106
BLCA	DPY19L2P2	Neutrophil	0.267	3.72e-06
BLCA	DSN1	Neutrophil	0.185	0.00228
BLCA	E2F3	Neutrophil	0.14	0.0255
BLCA	E2F7	Neutrophil	0.354	1.1e-10
BLCA	EFNB1	Neutrophil	0.155	0.0127
BLCA	ELAVL2	Neutrophil	0.159	0.0101
BLCA	ERCC6L	Neutrophil	0.144	0.021
BLCA	ESCO2	Neutrophil	0.241	3.74e-05
BLCA	EZH2	Neutrophil	0.219	0.000217
BLCA	FADS1	Neutrophil	0.133	0.0348
BLCA	FAM111B	Neutrophil	0.301	1.07e-07
BLCA	FAM71D	Neutrophil	0.173	0.00468
BLCA	FAM72A	Neutrophil	0.17	0.00555
BLCA	FANCA	Neutrophil	0.226	0.000124
BLCA	FANCB	Neutrophil	0.216	0.000275
BLCA	FANCE	Neutrophil	0.27	2.65e-06
BLCA	FANCI	Neutrophil	0.158	0.0106
BLCA	FBXL17	Neutrophil	0.138	0.0274
BLCA	FBXO43	Neutrophil	0.176	0.00395
BLCA	GAPDH	Neutrophil	0.19	0.00166
BLCA	GAS2L3	Neutrophil	0.204	0.000639
BLCA	GINS1	Neutrophil	0.148	0.0179
BLCA	GINS4	Neutrophil	0.141	0.0248
BLCA	GPATCH2	Neutrophil	0.135	0.0319
BLCA	GSG2	Neutrophil	0.275	1.65e-06
BLCA	GSTCD	Neutrophil	0.216	0.00028
BLCA	HAUS6	Neutrophil	0.184	0.00232
BLCA	HEATR4	Neutrophil	0.178	0.00353
BLCA	HELLS	Neutrophil	0.265	4.41e-06
BLCA	HJURP	Neutrophil	0.212	0.000359
BLCA	HMGB2	Neutrophil	0.155	0.0122
BLCA	HMMR	Neutrophil	0.171	0.00531
BLCA	HOXB9	Neutrophil	0.253	1.3e-05
BLCA	INPPL1	Neutrophil	0.131	0.0378
BLCA	INTS4L1	Neutrophil	0.13	0.0394
BLCA	IQGAP3	Neutrophil	0.231	8.53e-05
BLCA	KIAA0101	Neutrophil	0.138	0.0275
BLCA	KIF11	Neutrophil	0.206	0.00055
BLCA	KIF14	Neutrophil	0.275	1.71e-06
BLCA	KIF18B	Neutrophil	0.189	0.00173
BLCA	KIF20A	Neutrophil	0.179	0.00326
BLCA	KIF21A	Neutrophil	0.158	0.0105
BLCA	KIF24	Neutrophil	0.233	7.57e-05
BLCA	KIF2C	Neutrophil	0.197	0.00103
BLCA	KIF4A	Neutrophil	0.266	4e-06
BLCA	KIF4B	Neutrophil	0.26	7.22e-06
BLCA	KNTC1	Neutrophil	0.256	1.03e-05
BLCA	LACTB2	Neutrophil	0.126	0.0478
BLCA	LASS6	Neutrophil	0.225	0.000137
BLCA	LIN9	Neutrophil	0.192	0.00144
BLCA	LOC100128191	Neutrophil	0.146	0.0192
BLCA	LOC441454	Neutrophil	0.138	0.0274
BLCA	LOC647946	Neutrophil	0.22	0.000203
BLCA	LOC728758	Neutrophil	0.143	0.0222
BLCA	MAD2L1	Neutrophil	0.152	0.0142
BLCA	MASTL	Neutrophil	0.204	0.000618
BLCA	MCM2	Neutrophil	0.239	4.35e-05
BLCA	MCM3	Neutrophil	0.151	0.0153
BLCA	MCM4	Neutrophil	0.221	0.000184
BLCA	MCM7	Neutrophil	0.157	0.0111
BLCA	MED1	Neutrophil	0.175	0.00411
BLCA	MED13	Neutrophil	0.189	0.00172
BLCA	MGC16384	Neutrophil	0.219	0.000213
BLCA	MTBP	Neutrophil	0.201	0.000789
BLCA	MTERFD1	Neutrophil	0.13	0.0407
BLCA	NACC1	Neutrophil	0.164	0.00782
BLCA	NAT1	Neutrophil	0.173	0.00465
BLCA	NCAPG	Neutrophil	0.25	1.67e-05
BLCA	NCAPH	Neutrophil	0.238	4.7e-05
BLCA	NDUFA12	Neutrophil	0.155	0.0126
BLCA	NEK2	Neutrophil	0.176	0.00397
BLCA	NSMCE2	Neutrophil	0.145	0.0203
BLCA	NUP85	Neutrophil	0.159	0.00995
BLCA	NUSAP1	Neutrophil	0.231	8.51e-05
BLCA	NVL	Neutrophil	0.222	0.000167
BLCA	OCIAD2	Neutrophil	0.133	0.0348
BLCA	OIP5	Neutrophil	0.133	0.0346
BLCA	PBK	Neutrophil	0.145	0.0202
BLCA	PDK3	Neutrophil	0.242	3.51e-05
BLCA	PHKA1	Neutrophil	0.199	0.000867
BLCA	PIAS3	Neutrophil	0.164	0.00758
BLCA	PLAGL2	Neutrophil	0.217	0.000262
BLCA	PLEKHF2	Neutrophil	0.183	0.0025
BLCA	PLK4	Neutrophil	0.18	0.00304
BLCA	PMS2CL	Neutrophil	0.228	0.000113
BLCA	POC1B	Neutrophil	0.189	0.0017
BLCA	POLQ	Neutrophil	0.127	0.0452
BLCA	PPAT	Neutrophil	0.157	0.0113
BLCA	PPIAL4C	Neutrophil	0.128	0.0435
BLCA	PRC1	Neutrophil	0.225	0.000134
BLCA	PRDM4	Neutrophil	0.213	0.000335
BLCA	PRIM1	Neutrophil	0.29	3.37e-07
BLCA	PRR11	Neutrophil	0.25	1.74e-05
BLCA	PSIMCT.1	Neutrophil	0.226	0.000123
BLCA	RACGAP1	Neutrophil	0.23	9.38e-05
BLCA	RAD21	Neutrophil	0.207	0.000501
BLCA	RAD51AP1	Neutrophil	0.267	3.68e-06
BLCA	RAET1K	Neutrophil	0.225	0.000134
BLCA	RFC3	Neutrophil	0.191	0.0015
BLCA	RFC5	Neutrophil	0.164	0.00752
BLCA	RGPD5	Neutrophil	0.135	0.0314
BLCA	RSRC1	Neutrophil	0.208	0.000483
BLCA	SASS6	Neutrophil	0.139	0.0261
BLCA	SGOL2	Neutrophil	0.263	5.37e-06
BLCA	SH3RF1	Neutrophil	0.197	0.00104
BLCA	SIX1	Neutrophil	0.22	0.000204
BLCA	SIX4	Neutrophil	0.212	0.000357
BLCA	SKA3	Neutrophil	0.148	0.0176
BLCA	SKP2	Neutrophil	0.14	0.0255
BLCA	SLBP	Neutrophil	0.184	0.0024
BLCA	SLC12A2	Neutrophil	0.143	0.0224
BLCA	SLC25A40	Neutrophil	0.262	6.14e-06
BLCA	SLFN13	Neutrophil	0.198	0.000927
BLCA	SMC4	Neutrophil	0.263	5.6e-06
BLCA	SMG5	Neutrophil	0.18	0.00302
BLCA	SRPK1	Neutrophil	0.213	0.000351
BLCA	STIL	Neutrophil	0.262	5.81e-06
BLCA	STX18	Neutrophil	0.205	0.000589
BLCA	TAF2	Neutrophil	0.202	0.000739
BLCA	TIMELESS	Neutrophil	0.233	7.31e-05
BLCA	TMEM161B	Neutrophil	0.167	0.00659
BLCA	TMEM33	Neutrophil	0.216	0.000276
BLCA	TOP2A	Neutrophil	0.182	0.00269
BLCA	TOPBP1	Neutrophil	0.265	4.38e-06
BLCA	TTK	Neutrophil	0.149	0.0164
BLCA	TYK2	Neutrophil	0.237	5.07e-05
BLCA	UBE2T	Neutrophil	0.194	0.00121
BLCA	UHRF1	Neutrophil	0.214	0.000319
BLCA	WASF1	Neutrophil	0.218	0.000232
BLCA	WDR53	Neutrophil	0.234	6.91e-05
BLCA	WDR67	Neutrophil	0.164	0.00755
BLCA	WDR76	Neutrophil	0.344	4.76e-10
BLCA	WHSC1L1	Neutrophil	0.225	0.000134
BLCA	WWP1	Neutrophil	0.32	1.09e-08
BLCA	XPOT	Neutrophil	0.196	0.00113
BLCA	XRCC2	Neutrophil	0.171	0.00524
BLCA	YEATS2	Neutrophil	0.211	0.000398
BLCA	ZBTB41	Neutrophil	0.168	0.00604
BLCA	ZC3H3	Neutrophil	0.183	0.00253
BLCA	ZDHHC9	Neutrophil	0.133	0.0356
BLCA	ZWINT	Neutrophil	0.138	0.0275
BLCA	ACAD8	Macrophage	0.162	0.00837
BLCA	ACRV1	Macrophage	0.151	0.0148
BLCA	ACTL6A	Macrophage	0.144	0.0208
BLCA	AMACR	Macrophage	0.128	0.0438
BLCA	ANAPC11	Macrophage	0.196	0.00112
BLCA	ANP32E	Macrophage	0.161	0.00886
BLCA	APLP1	Macrophage	0.335	1.72e-09
BLCA	ARHGAP11A	Macrophage	0.135	0.0313
BLCA	ARHGAP11B	Macrophage	0.171	0.00523
BLCA	ARHGAP19	Macrophage	0.205	0.000576
BLCA	ARID3A	Macrophage	0.23	9.68e-05
BLCA	ARMCX3	Macrophage	0.293	2.47e-07
BLCA	ASF1B	Macrophage	0.134	0.0337
BLCA	ASH2L	Macrophage	0.159	0.0102
BLCA	ASRGL1	Macrophage	0.251	1.54e-05
BLCA	ATAD2	Macrophage	0.143	0.0218
BLCA	ATP6AP1	Macrophage	0.316	1.8e-08
BLCA	ATP7A	Macrophage	0.25	1.7e-05
BLCA	BBS4	Macrophage	0.255	1.11e-05
BLCA	BIVM	Macrophage	0.151	0.0152
BLCA	BMI1	Macrophage	0.231	8.36e-05
BLCA	BRCA2	Macrophage	0.146	0.0193
BLCA	BRSK2	Macrophage	0.14	0.0259
BLCA	BSN	Macrophage	0.161	0.00914
BLCA	C11orf84	Macrophage	0.135	0.032
BLCA	C12orf48	Macrophage	0.15	0.0156
BLCA	C13orf23	Macrophage	0.127	0.0451
BLCA	C16orf75	Macrophage	0.126	0.0479
BLCA	C17orf104	Macrophage	0.141	0.0246
BLCA	C17orf57	Macrophage	0.143	0.0218
BLCA	C1orf112	Macrophage	0.132	0.0365
BLCA	C1orf59	Macrophage	0.134	0.0338
BLCA	C20orf165	Macrophage	0.181	0.00296
BLCA	C21orf45	Macrophage	0.177	0.00365
BLCA	C21orf58	Macrophage	0.131	0.0387
BLCA	C2orf48	Macrophage	0.127	0.0457
BLCA	C8orf38	Macrophage	0.167	0.00649
BLCA	C8orf51	Macrophage	0.235	6.32e-05
BLCA	CABLES2	Macrophage	0.243	3.07e-05
BLCA	CABP4	Macrophage	0.161	0.00896
BLCA	CACYBP	Macrophage	0.213	0.00035
BLCA	CASC5	Macrophage	0.157	0.011
BLCA	CASD1	Macrophage	0.189	0.00174
BLCA	CATSPERG	Macrophage	0.175	0.00405
BLCA	CBX8	Macrophage	0.206	0.000566
BLCA	CCDC117	Macrophage	0.252	1.48e-05
BLCA	CCDC151	Macrophage	0.26	6.87e-06
BLCA	CCKBR	Macrophage	0.255	1.06e-05
BLCA	CCNB3	Macrophage	0.131	0.0386
BLCA	CCNE2	Macrophage	0.152	0.0142
BLCA	CDC20B	Macrophage	0.164	0.00788
BLCA	CDC6	Macrophage	0.185	0.00227
BLCA	CDH24	Macrophage	0.209	0.000457
BLCA	CDK16	Macrophage	0.252	1.39e-05
BLCA	CDK2	Macrophage	0.318	1.38e-08
BLCA	CDKAL1	Macrophage	0.137	0.0295
BLCA	CELSR3	Macrophage	0.168	0.00618
BLCA	CENPF	Macrophage	0.147	0.0182
BLCA	CENPI	Macrophage	0.129	0.0415
BLCA	CEP78	Macrophage	0.132	0.0373
BLCA	CHRNA5	Macrophage	0.131	0.0382
BLCA	CLIC6	Macrophage	0.134	0.0328
BLCA	CLK2P	Macrophage	0.131	0.0385
BLCA	CMTM1	Macrophage	0.285	6.09e-07
BLCA	CNIH2	Macrophage	0.183	0.00249
BLCA	CNTNAP2	Macrophage	0.138	0.0277
BLCA	CPSF1	Macrophage	0.139	0.0264
BLCA	CTCFL	Macrophage	0.16	0.00931
BLCA	CTTNBP2	Macrophage	0.372	7.29e-12
BLCA	DCAF10	Macrophage	0.178	0.00341
BLCA	DNMT3A	Macrophage	0.217	0.000251
BLCA	DONSON	Macrophage	0.238	4.94e-05
BLCA	DPM3	Macrophage	0.147	0.0183
BLCA	DPY19L2P2	Macrophage	0.171	0.00531
BLCA	DSN1	Macrophage	0.234	6.97e-05
BLCA	DUSP5P	Macrophage	0.186	0.00217
BLCA	DVL3	Macrophage	0.263	5.41e-06
BLCA	DYNC2LI1	Macrophage	0.153	0.0139
BLCA	ENO2	Macrophage	0.132	0.0369
BLCA	EPOR	Macrophage	0.132	0.0369
BLCA	EPS8	Macrophage	0.249	1.93e-05
BLCA	ERBB2	Macrophage	0.132	0.0368
BLCA	FADS1	Macrophage	0.287	4.67e-07
BLCA	FAM171A2	Macrophage	0.194	0.00122
BLCA	FAM186B	Macrophage	0.146	0.0194
BLCA	FAM189A1	Macrophage	0.23	9.21e-05
BLCA	FAM64A	Macrophage	0.141	0.0238
BLCA	FANCE	Macrophage	0.165	0.0071
BLCA	FBXL20	Macrophage	0.152	0.014
BLCA	FOXRED2	Macrophage	0.271	2.57e-06
BLCA	FUK	Macrophage	0.152	0.014
BLCA	GABRA3	Macrophage	0.203	0.000663
BLCA	GAS2L3	Macrophage	0.155	0.0126
BLCA	GDPD1	Macrophage	0.164	0.00783
BLCA	GINS1	Macrophage	0.135	0.032
BLCA	GLRB	Macrophage	0.267	3.89e-06
BLCA	GPR137C	Macrophage	0.284	6.39e-07
BLCA	GPR152	Macrophage	0.194	0.00128
BLCA	GPR81	Macrophage	0.16	0.00942
BLCA	GSTCD	Macrophage	0.135	0.0319
BLCA	HEATR4	Macrophage	0.217	0.000255
BLCA	HIST1H1C	Macrophage	0.128	0.0424
BLCA	HIST1H4H	Macrophage	0.126	0.0477
BLCA	HIST2H3C	Macrophage	0.14	0.0259
BLCA	HIST3H2BB	Macrophage	0.125	0.0485
BLCA	HTR7P1	Macrophage	0.16	0.0093
BLCA	ILF2	Macrophage	0.127	0.0455
BLCA	INPPL1	Macrophage	0.217	0.000259
BLCA	KATNAL2	Macrophage	0.151	0.015
BLCA	KCTD6	Macrophage	0.147	0.0183
BLCA	KDM1A	Macrophage	0.182	0.00268
BLCA	KIAA1257	Macrophage	0.188	0.00188
BLCA	KIAA1737	Macrophage	0.178	0.00353
BLCA	KIF15	Macrophage	0.136	0.0308
BLCA	KIT	Macrophage	0.127	0.0445
BLCA	KLHL26	Macrophage	0.188	0.00184
BLCA	KNTC1	Macrophage	0.158	0.0103
BLCA	LACTB2	Macrophage	0.254	1.21e-05
BLCA	LASS6	Macrophage	0.147	0.0182
BLCA	LIG1	Macrophage	0.154	0.0129
BLCA	LIN7A	Macrophage	0.303	8.76e-08
BLCA	LOC100128191	Macrophage	0.256	1.04e-05
BLCA	LOC100134368	Macrophage	0.163	0.00795
BLCA	LOC127841	Macrophage	0.147	0.0184
BLCA	LOC222699	Macrophage	0.18	0.00298
BLCA	LOC339674	Macrophage	0.145	0.0198
BLCA	LOC401431	Macrophage	0.325	5.71e-09
BLCA	LOC730101	Macrophage	0.159	0.0101
BLCA	LOC80054	Macrophage	0.152	0.0144
BLCA	LOC92659	Macrophage	0.291	3.03e-07
BLCA	LQK1	Macrophage	0.21	0.000428
BLCA	LRCH4	Macrophage	0.253	1.3e-05
BLCA	LRRC45	Macrophage	0.154	0.0127
BLCA	LRRIQ4	Macrophage	0.128	0.0425
BLCA	LSG1	Macrophage	0.167	0.00659
BLCA	MAGEA5	Macrophage	0.206	0.000566
BLCA	MAGED2	Macrophage	0.269	3.07e-06
BLCA	MCM2	Macrophage	0.228	0.000112
BLCA	MCM4	Macrophage	0.174	0.00447
BLCA	MED1	Macrophage	0.164	0.00756
BLCA	MED12L	Macrophage	0.239	4.45e-05
BLCA	MED13	Macrophage	0.172	0.00502
BLCA	MSI1	Macrophage	0.139	0.027
BLCA	MSL1	Macrophage	0.139	0.027
BLCA	MYCN	Macrophage	0.171	0.0052
BLCA	MYST4	Macrophage	0.137	0.0295
BLCA	NAALADL2	Macrophage	0.181	0.00296
BLCA	NBPF16	Macrophage	0.155	0.0122
BLCA	NCAPH	Macrophage	0.125	0.0491
BLCA	NCRNA00182	Macrophage	0.143	0.0218
BLCA	NEK2	Macrophage	0.136	0.0306
BLCA	NME1.NME2	Macrophage	0.135	0.0313
BLCA	NODAL	Macrophage	0.136	0.0309
BLCA	NOMO2	Macrophage	0.24	4.07e-05
BLCA	NOMO3	Macrophage	0.135	0.0318
BLCA	NSMCE2	Macrophage	0.172	0.0049
BLCA	NSUN7	Macrophage	0.148	0.0177
BLCA	NT5DC2	Macrophage	0.167	0.00637
BLCA	NUSAP1	Macrophage	0.137	0.029
BLCA	NVL	Macrophage	0.14	0.0257
BLCA	PCDHA2	Macrophage	0.164	0.00769
BLCA	PCDHA8	Macrophage	0.129	0.0423
BLCA	PDK3	Macrophage	0.196	0.00111
BLCA	PEG10	Macrophage	0.2	0.000849
BLCA	PEX10	Macrophage	0.172	0.00499
BLCA	PFKFB4	Macrophage	0.129	0.0419
BLCA	PHF7	Macrophage	0.152	0.0141
BLCA	PIAS3	Macrophage	0.348	2.85e-10
BLCA	PIK3R3	Macrophage	0.209	0.000466
BLCA	POLN	Macrophage	0.139	0.0263
BLCA	PPM1E	Macrophage	0.186	0.00211
BLCA	PRC1	Macrophage	0.167	0.00659
BLCA	PRIM1	Macrophage	0.235	6.41e-05
BLCA	PROCA1	Macrophage	0.125	0.0498
BLCA	PRR11	Macrophage	0.127	0.0451
BLCA	PSIMCT.1	Macrophage	0.15	0.0159
BLCA	PSMD3	Macrophage	0.161	0.00886
BLCA	PYCR1	Macrophage	0.248	2.01e-05
BLCA	RAB15	Macrophage	0.148	0.017
BLCA	RAC3	Macrophage	0.141	0.0245
BLCA	RACGAP1	Macrophage	0.144	0.0212
BLCA	RAD21	Macrophage	0.206	0.000566
BLCA	RAD51AP1	Macrophage	0.134	0.0328
BLCA	RAET1K	Macrophage	0.159	0.0102
BLCA	RBP3	Macrophage	0.165	0.00731
BLCA	RCC1	Macrophage	0.134	0.0341
BLCA	RDM1	Macrophage	0.232	8.02e-05
BLCA	RFC3	Macrophage	0.145	0.0198
BLCA	RFC5	Macrophage	0.21	0.000427
BLCA	RHBDD3	Macrophage	0.248	2.06e-05
BLCA	RHOU	Macrophage	0.254	1.21e-05
BLCA	RIBC2	Macrophage	0.163	0.00795
BLCA	RIMS4	Macrophage	0.236	5.5e-05
BLCA	RPIA	Macrophage	0.254	1.23e-05
BLCA	RPS6KL1	Macrophage	0.133	0.0355
BLCA	RSRC1	Macrophage	0.223	0.000157
BLCA	RTBDN	Macrophage	0.144	0.021
BLCA	SACM1L	Macrophage	0.221	0.000184
BLCA	SAMD1	Macrophage	0.13	0.0395
BLCA	SDK1	Macrophage	0.127	0.0444
BLCA	2016-09-03	Macrophage	0.219	0.000219
BLCA	SETDB1	Macrophage	0.163	0.00817
BLCA	SGOL1	Macrophage	0.181	0.00296
BLCA	SGOL2	Macrophage	0.15	0.0161
BLCA	SGPL1	Macrophage	0.152	0.0141
BLCA	SH3RF1	Macrophage	0.189	0.00176
BLCA	SKP2	Macrophage	0.143	0.0217
BLCA	SLBP	Macrophage	0.206	0.00056
BLCA	SLC12A2	Macrophage	0.248	2.06e-05
BLCA	SLC16A11	Macrophage	0.152	0.0143
BLCA	SLC25A35	Macrophage	0.192	0.00139
BLCA	SLC25A40	Macrophage	0.242	3.37e-05
BLCA	SLC29A3	Macrophage	0.148	0.0174
BLCA	SLC29A4	Macrophage	0.159	0.0101
BLCA	SMG5	Macrophage	0.145	0.0205
BLCA	SOX12	Macrophage	0.248	2.08e-05
BLCA	SPRY3	Macrophage	0.125	0.0496
BLCA	SRD5A3	Macrophage	0.129	0.042
BLCA	SRRM3	Macrophage	0.131	0.0379
BLCA	ST8SIA2	Macrophage	0.168	0.0061
BLCA	STIL	Macrophage	0.138	0.0278
BLCA	STMN1	Macrophage	0.193	0.00133
BLCA	STRA13	Macrophage	0.152	0.0146
BLCA	STX18	Macrophage	0.144	0.0211
BLCA	SYT10	Macrophage	0.144	0.021
BLCA	TAF4	Macrophage	0.144	0.0213
BLCA	TBC1D24	Macrophage	0.172	0.00496
BLCA	TBC1D9	Macrophage	0.247	2.25e-05
BLCA	TEX264	Macrophage	0.151	0.0148
BLCA	TIMELESS	Macrophage	0.235	6.04e-05
BLCA	TM9SF4	Macrophage	0.283	7.08e-07
BLCA	TMEM116	Macrophage	0.231	8.42e-05
BLCA	TMEM31	Macrophage	0.212	0.000371
BLCA	TMEM81	Macrophage	0.184	0.00244
BLCA	TMEM8B	Macrophage	0.211	0.000404
BLCA	TMEM9	Macrophage	0.252	1.5e-05
BLCA	TMSB15A	Macrophage	0.157	0.011
BLCA	TOP2A	Macrophage	0.146	0.0188
BLCA	TOPBP1	Macrophage	0.217	0.000255
BLCA	TRAIP	Macrophage	0.154	0.0127
BLCA	TRIM24	Macrophage	0.187	0.00203
BLCA	TSNAX.DISC1	Macrophage	0.133	0.0345
BLCA	TSSK6	Macrophage	0.136	0.031
BLCA	TTC39A	Macrophage	0.225	0.000139
BLCA	TUBB2B	Macrophage	0.147	0.0179
BLCA	TXK	Macrophage	0.156	0.0115
BLCA	UBE2Q1	Macrophage	0.236	5.46e-05
BLCA	UBE2T	Macrophage	0.163	0.00814
BLCA	ULBP1	Macrophage	0.274	1.97e-06
BLCA	ULK1	Macrophage	0.176	0.00388
BLCA	VASH2	Macrophage	0.171	0.0052
BLCA	VGLL1	Macrophage	0.18	0.00309
BLCA	VMAC	Macrophage	0.134	0.0328
BLCA	WASF1	Macrophage	0.157	0.0111
BLCA	WBSCR27	Macrophage	0.142	0.0235
BLCA	WBSCR28	Macrophage	0.151	0.0147
BLCA	WDR53	Macrophage	0.14	0.0256
BLCA	WDR67	Macrophage	0.165	0.00713
BLCA	WDR76	Macrophage	0.244	2.78e-05
BLCA	WHSC1L1	Macrophage	0.149	0.0166
BLCA	WWP1	Macrophage	0.241	3.73e-05
BLCA	XPOT	Macrophage	0.237	5.4e-05
BLCA	YEATS2	Macrophage	0.175	0.00405
BLCA	ZBTB41	Macrophage	0.205	0.000613
BLCA	ZBTB8B	Macrophage	0.229	0.000103
BLCA	ZC3H3	Macrophage	0.15	0.016
BLCA	ZNF217	Macrophage	0.173	0.00475
BLCA	ZNF238	Macrophage	0.145	0.0198
BLCA	ZNF30	Macrophage	0.128	0.0434
BLCA	ZNF322A	Macrophage	0.185	0.0023
BLCA	ZNF395	Macrophage	0.159	0.0101
BLCA	ZNF468	Macrophage	0.25	1.77e-05
BLCA	ZNF48	Macrophage	0.135	0.032
BLCA	ZNF541	Macrophage	0.143	0.0224
BLCA	ZNF563	Macrophage	0.199	0.000912
BLCA	ZNF587	Macrophage	0.152	0.0145
BLCA	ZNF629	Macrophage	0.132	0.0373
BLCA	ZWINT	Macrophage	0.156	0.0118
BLCA	ACTL6A	DC	0.195	0.00118
BLCA	ALDOA	DC	0.133	0.0352
BLCA	ANKRD32	DC	0.263	5.6e-06
BLCA	ANP32E	DC	0.208	0.00047
BLCA	APLP1	DC	0.194	0.00122
BLCA	APOO	DC	0.219	0.000217
BLCA	ARHGAP11A	DC	0.27	2.64e-06
BLCA	ARHGAP11B	DC	0.211	0.000386
BLCA	ARL6	DC	0.156	0.0119
BLCA	ASF1B	DC	0.263	5.6e-06
BLCA	ASPM	DC	0.36	4.38e-11
BLCA	ATAD2	DC	0.302	9.87e-08
BLCA	BRCA1	DC	0.269	2.92e-06
BLCA	BRCA2	DC	0.134	0.034
BLCA	BRIX1	DC	0.174	0.00452
BLCA	BUB1	DC	0.261	6.53e-06
BLCA	BUB1B	DC	0.243	3.03e-05
BLCA	BUB3	DC	0.208	0.00047
BLCA	C11orf84	DC	0.145	0.0202
BLCA	C13orf34	DC	0.176	0.004
BLCA	C13orf37	DC	0.224	0.000143
BLCA	C15orf42	DC	0.203	0.000703
BLCA	C16orf59	DC	0.154	0.0131
BLCA	C16orf75	DC	0.154	0.0129
BLCA	C17orf53	DC	0.163	0.00793
BLCA	C1orf112	DC	0.131	0.0387
BLCA	C1orf135	DC	0.129	0.0421
BLCA	C20orf20	DC	0.19	0.00169
BLCA	C2orf48	DC	0.169	0.00582
BLCA	C6orf167	DC	0.32	1.15e-08
BLCA	C6orf223	DC	0.201	0.000758
BLCA	C9orf100	DC	0.205	0.000575
BLCA	CA9	DC	0.187	0.00199
BLCA	CACYBP	DC	0.135	0.0315
BLCA	CASC5	DC	0.24	4e-05
BLCA	CBX3	DC	0.147	0.0183
BLCA	CCDC117	DC	0.134	0.034
BLCA	CCDC18	DC	0.152	0.0146
BLCA	CCDC34	DC	0.235	6.22e-05
BLCA	CCNB2	DC	0.288	4.5e-07
BLCA	CCNE2	DC	0.317	1.64e-08
BLCA	CCT3	DC	0.243	3.15e-05
BLCA	CDC25A	DC	0.221	0.000184
BLCA	CDC25C	DC	0.226	0.000127
BLCA	CDC45	DC	0.247	2.27e-05
BLCA	CDC6	DC	0.181	0.0028
BLCA	CDC7	DC	0.206	0.000543
BLCA	CDCA2	DC	0.315	2.22e-08
BLCA	CDCA8	DC	0.277	1.47e-06
BLCA	CDK1	DC	0.252	1.38e-05
BLCA	CDK16	DC	0.182	0.00266
BLCA	CDK2	DC	0.131	0.0386
BLCA	CDKAL1	DC	0.192	0.00143
BLCA	CDT1	DC	0.306	6.43e-08
BLCA	CENPE	DC	0.256	1.03e-05
BLCA	CENPF	DC	0.25	1.74e-05
BLCA	CENPH	DC	0.231	8.54e-05
BLCA	CENPI	DC	0.379	2.56e-12
BLCA	CENPK	DC	0.288	4.46e-07
BLCA	CEP78	DC	0.279	1.11e-06
BLCA	CHML	DC	0.271	2.5e-06
BLCA	CIT	DC	0.249	1.91e-05
BLCA	CNIH2	DC	0.141	0.0244
BLCA	CTCFL	DC	0.163	0.00834
BLCA	DAP3	DC	0.199	0.0009
BLCA	DBF4	DC	0.254	1.19e-05
BLCA	DCAF10	DC	0.272	2.34e-06
BLCA	DEPDC1	DC	0.282	7.84e-07
BLCA	DEPDC1B	DC	0.247	2.31e-05
BLCA	DHFR	DC	0.226	0.000127
BLCA	DNA2	DC	0.133	0.0346
BLCA	DONSON	DC	0.223	0.000157
BLCA	DPY19L2P2	DC	0.298	1.56e-07
BLCA	DSCC1	DC	0.18	0.00315
BLCA	DSN1	DC	0.212	0.000374
BLCA	E2F3	DC	0.138	0.0275
BLCA	E2F7	DC	0.364	2.61e-11
BLCA	ELAVL2	DC	0.195	0.0012
BLCA	ENO2	DC	0.137	0.0297
BLCA	ERCC6L	DC	0.267	3.55e-06
BLCA	ESCO2	DC	0.243	3.03e-05
BLCA	EXOSC8	DC	0.152	0.0145
BLCA	EZH2	DC	0.276	1.51e-06
BLCA	FADS1	DC	0.141	0.0238
BLCA	FAM111B	DC	0.335	1.56e-09
BLCA	FAM189B	DC	0.162	0.00881
BLCA	FAM54A	DC	0.154	0.0128
BLCA	FAM64A	DC	0.166	0.0068
BLCA	FAM71D	DC	0.212	0.000364
BLCA	FAM72A	DC	0.256	1.05e-05
BLCA	FAM72B	DC	0.151	0.0151
BLCA	FAM72D	DC	0.171	0.0052
BLCA	FANCA	DC	0.271	2.62e-06
BLCA	FANCB	DC	0.242	3.4e-05
BLCA	FANCE	DC	0.277	1.34e-06
BLCA	FANCI	DC	0.199	0.000914
BLCA	FBXO43	DC	0.292	2.78e-07
BLCA	GAPDH	DC	0.271	2.56e-06
BLCA	GAS2L3	DC	0.167	0.00648
BLCA	GINS1	DC	0.224	0.000154
BLCA	GINS2	DC	0.226	0.000127
BLCA	GINS4	DC	0.18	0.00314
BLCA	GSG2	DC	0.362	3.51e-11
BLCA	GSTCD	DC	0.217	0.000255
BLCA	GTF3C5	DC	0.14	0.026
BLCA	GTSE1	DC	0.189	0.00174
BLCA	HAUS6	DC	0.232	8.02e-05
BLCA	HEATR4	DC	0.125	0.0495
BLCA	HELLS	DC	0.268	3.3e-06
BLCA	HJURP	DC	0.29	3.47e-07
BLCA	HMGB2	DC	0.203	0.000692
BLCA	HMGB3	DC	0.129	0.0413
BLCA	HMMR	DC	0.324	7.18e-09
BLCA	HOXB9	DC	0.388	4.86e-13
BLCA	ILF2	DC	0.142	0.0235
BLCA	IQGAP3	DC	0.281	9.55e-07
BLCA	KIAA0101	DC	0.196	0.0011
BLCA	KIF11	DC	0.304	7.32e-08
BLCA	KIF14	DC	0.308	5.06e-08
BLCA	KIF15	DC	0.164	0.00753
BLCA	KIF18B	DC	0.248	1.99e-05
BLCA	KIF20A	DC	0.26	7.13e-06
BLCA	KIF24	DC	0.315	2.1e-08
BLCA	KIF2C	DC	0.32	1.09e-08
BLCA	KIF4A	DC	0.381	1.64e-12
BLCA	KIF4B	DC	0.306	5.88e-08
BLCA	KNTC1	DC	0.23	9.71e-05
BLCA	LASS6	DC	0.159	0.01
BLCA	LIN9	DC	0.164	0.00783
BLCA	LOC100128191	DC	0.174	0.00451
BLCA	LOC647946	DC	0.232	8.12e-05
BLCA	LOC728758	DC	0.161	0.00918
BLCA	MAD2L1	DC	0.268	3.34e-06
BLCA	MASTL	DC	0.259	8.09e-06
BLCA	MCM2	DC	0.306	5.97e-08
BLCA	MCM3	DC	0.172	0.00497
BLCA	MCM4	DC	0.291	3.27e-07
BLCA	MCM7	DC	0.262	6.12e-06
BLCA	MTBP	DC	0.211	0.000398
BLCA	MXD3	DC	0.14	0.0255
BLCA	NCAPG	DC	0.398	9.15e-14
BLCA	NCAPH	DC	0.287	4.77e-07
BLCA	NDUFA12	DC	0.147	0.0185
BLCA	NEK2	DC	0.265	4.67e-06
BLCA	NOMO2	DC	0.173	0.00455
BLCA	NOMO3	DC	0.125	0.05
BLCA	NSMCE2	DC	0.231	8.35e-05
BLCA	NUF2	DC	0.201	0.000758
BLCA	NUP85	DC	0.206	0.000545
BLCA	NUSAP1	DC	0.288	4.38e-07
BLCA	NVL	DC	0.231	8.56e-05
BLCA	ODC1	DC	0.13	0.0395
BLCA	OIP5	DC	0.225	0.000142
BLCA	PBK	DC	0.252	1.48e-05
BLCA	PCGF1	DC	0.134	0.0333
BLCA	PDK1	DC	0.136	0.0306
BLCA	PDK3	DC	0.167	0.00645
BLCA	PFKFB4	DC	0.167	0.00638
BLCA	PIF1	DC	0.151	0.0149
BLCA	PLK4	DC	0.229	0.0001
BLCA	PMS2CL	DC	0.142	0.0233
BLCA	PPAT	DC	0.172	0.00498
BLCA	PPIAL4C	DC	0.289	3.74e-07
BLCA	PRC1	DC	0.334	1.88e-09
BLCA	PRIM1	DC	0.303	8.68e-08
BLCA	PRR11	DC	0.285	5.96e-07
BLCA	PSIMCT.1	DC	0.175	0.00414
BLCA	PSMC3IP	DC	0.231	8.99e-05
BLCA	PSRC1	DC	0.266	3.95e-06
BLCA	RACGAP1	DC	0.306	6.01e-08
BLCA	RAD21	DC	0.181	0.00285
BLCA	RAD51AP1	DC	0.274	1.94e-06
BLCA	RAD54L	DC	0.189	0.00175
BLCA	RAET1K	DC	0.172	0.00492
BLCA	RECQL4	DC	0.143	0.0224
BLCA	RFC3	DC	0.217	0.000252
BLCA	RFC5	DC	0.15	0.0159
BLCA	RIBC2	DC	0.15	0.0156
BLCA	RNASEH2A	DC	0.212	0.000365
BLCA	RSRC1	DC	0.152	0.014
BLCA	SAMD1	DC	0.16	0.00931
BLCA	SGOL1	DC	0.138	0.0278
BLCA	SGOL2	DC	0.354	1.12e-10
BLCA	SIX1	DC	0.185	0.00222
BLCA	SIX4	DC	0.153	0.0136
BLCA	SKA1	DC	0.252	1.41e-05
BLCA	SKA3	DC	0.273	2.16e-06
BLCA	SLBP	DC	0.171	0.00532
BLCA	SLC25A40	DC	0.193	0.00131
BLCA	SLFN13	DC	0.194	0.00122
BLCA	SMC4	DC	0.306	6.12e-08
BLCA	SMG5	DC	0.214	0.000316
BLCA	SRPK1	DC	0.151	0.0147
BLCA	STIL	DC	0.31	3.86e-08
BLCA	STMN1	DC	0.157	0.0112
BLCA	TACC3	DC	0.208	0.000475
BLCA	TBC1D14	DC	0.136	0.0301
BLCA	TIMELESS	DC	0.208	0.000486
BLCA	TMEM33	DC	0.151	0.0149
BLCA	TOP2A	DC	0.183	0.00253
BLCA	TOPBP1	DC	0.24	4.2e-05
BLCA	TROAP	DC	0.135	0.0325
BLCA	TTK	DC	0.229	9.99e-05
BLCA	UBE2T	DC	0.262	5.76e-06
BLCA	UHRF1	DC	0.274	1.96e-06
BLCA	ULBP1	DC	0.167	0.00648
BLCA	WASF1	DC	0.21	0.000413
BLCA	WDR53	DC	0.277	1.41e-06
BLCA	WDR67	DC	0.174	0.00435
BLCA	WDR76	DC	0.411	8.92e-15
BLCA	WWP1	DC	0.147	0.0182
BLCA	XPOT	DC	0.213	0.000329
BLCA	XRCC2	DC	0.153	0.0134
BLCA	YEATS2	DC	0.206	0.000541
BLCA	ZDHHC9	DC	0.188	0.00182
BLCA	ZWINT	DC	0.204	0.000623
BRCA	ACRV1	B_cell	0.126	0.000226
BRCA	ACTL6A	B_cell	0.18	7.52e-08
BRCA	ALG11	B_cell	0.111	0.00133
BRCA	ARHGAP11A	B_cell	0.225	9.3e-12
BRCA	ARHGAP11B	B_cell	0.22	2.9e-11
BRCA	ASF1B	B_cell	0.181	7.25e-08
BRCA	ASPM	B_cell	0.233	1.72e-12
BRCA	ATAD2	B_cell	0.199	2.52e-09
BRCA	ATAD5	B_cell	0.178	1.04e-07
BRCA	ATIC	B_cell	0.133	9.2e-05
BRCA	ATP1A3	B_cell	0.17	4.31e-07
BRCA	ATP6V1A	B_cell	0.157	3.3e-06
BRCA	AURKA	B_cell	0.203	1.03e-09
BRCA	AURKAPS1	B_cell	0.194	6.53e-09
BRCA	AURKB	B_cell	0.22	2.77e-11
BRCA	BIRC5	B_cell	0.179	9.65e-08
BRCA	BLM	B_cell	0.232	2.27e-12
BRCA	BLOC1S3	B_cell	0.141	3.46e-05
BRCA	BRIP1	B_cell	0.196	4.55e-09
BRCA	BUB1	B_cell	0.259	2.62e-15
BRCA	BUB1B	B_cell	0.229	4.16e-12
BRCA	C10orf18	B_cell	0.136	6.19e-05
BRCA	C12orf48	B_cell	0.221	2.32e-11
BRCA	C13orf34	B_cell	0.253	1.42e-14
BRCA	C15orf42	B_cell	0.204	9.05e-10
BRCA	C16orf75	B_cell	0.179	8.9e-08
BRCA	C17orf53	B_cell	0.121	0.000437
BRCA	C19orf40	B_cell	0.136	6.46e-05
BRCA	C1orf112	B_cell	0.173	2.55e-07
BRCA	C1orf135	B_cell	0.175	1.81e-07
BRCA	C21orf45	B_cell	0.115	0.000817
BRCA	C4orf21	B_cell	0.129	0.000164
BRCA	C5orf34	B_cell	0.18	7.79e-08
BRCA	C6orf129	B_cell	0.114	0.000937
BRCA	C6orf167	B_cell	0.216	6.68e-11
BRCA	C8orf76	B_cell	0.159	2.51e-06
BRCA	C9orf100	B_cell	0.201	1.61e-09
BRCA	CABLES2	B_cell	0.164	1.07e-06
BRCA	CACYBP	B_cell	0.112	0.00111
BRCA	CASC5	B_cell	0.24	3.63e-13
BRCA	CCDC77	B_cell	0.198	2.92e-09
BRCA	CCNA2	B_cell	0.239	3.66e-13
BRCA	CCNB1	B_cell	0.161	1.76e-06
BRCA	CCNB2	B_cell	0.221	2.45e-11
BRCA	CCNE2	B_cell	0.185	3.12e-08
BRCA	CCNF	B_cell	0.149	1.18e-05
BRCA	CCT5	B_cell	0.137	5.72e-05
BRCA	CDC20	B_cell	0.207	4.84e-10
BRCA	CDC25A	B_cell	0.222	2.16e-11
BRCA	CDC25C	B_cell	0.132	0.000115
BRCA	CDC45	B_cell	0.206	6.27e-10
BRCA	CDC7	B_cell	0.178	1.18e-07
BRCA	CDCA3	B_cell	0.167	6.7e-07
BRCA	CDCA5	B_cell	0.226	8.73e-12
BRCA	CDCA8	B_cell	0.223	1.43e-11
BRCA	CDK1	B_cell	0.202	1.19e-09
BRCA	CDK2	B_cell	0.135	7.71e-05
BRCA	CDKN3	B_cell	0.163	1.25e-06
BRCA	CDT1	B_cell	0.171	3.56e-07
BRCA	CENPA	B_cell	0.21	2.57e-10
BRCA	CENPE	B_cell	0.184	3.94e-08
BRCA	CENPF	B_cell	0.206	5.41e-10
BRCA	CENPH	B_cell	0.113	0.00106
BRCA	CENPI	B_cell	0.232	2.31e-12
BRCA	CENPK	B_cell	0.175	1.8e-07
BRCA	CENPL	B_cell	0.222	2.05e-11
BRCA	CENPM	B_cell	0.14	3.76e-05
BRCA	CENPN	B_cell	0.237	7.14e-13
BRCA	CENPO	B_cell	0.233	1.59e-12
[truncated: 23,589 more rows]
