# Supplementary material for: Comprehensive analyses of tumor immunity: implications for cancer immunotherapy
Source: Genome Biol. 2016 Aug 22;17:174. doi: 10.1186/s13059-016-1028-7 (PMC4993001; doi:10.1186/s13059-016-1028-7)
Supplement: Additional file 7: Table S6. — Comparison with CIBERSORT. (XLSX 55 kb) [file 13059_2016_1028_MOESM7_ESM.xlsx]

## Sheet: Sheet1
Colon adenocarcinoma
Correaltion in our study								Correlation in CIBERSORT
	B_cell	T_cell.CD4	T_cell.CD8	Neutrophil	Macrophage	DC			B_cell	T_cell.CD4	T_cell.CD8	Neutrophil	Macrophage	DC
B_cell	1	0.56	0.37	0.27	0.26	0.53		B_cell	1	-0.42	0.26	-0.16	-0.16	-0.03
T_cell.CD4	0.56	1	0.29	0.47	0.57	0.62		T_cell.CD4	-0.42	1	-0.37	-0.04	-0.23	0
T_cell.CD8	0.37	0.29	1	0.59	0.48	0.71		T_cell.CD8	0.26	-0.37	1	-0.08	-0.05	-0.01
Neutrophil	0.27	0.47	0.59	1	0.61	0.78		Neutrophil	-0.16	-0.04	-0.08	1	-0.3	0.07
Macrophage	0.26	0.57	0.48	0.61	1	0.65		Macrophage	-0.16	-0.23	-0.05	-0.3	1	-0.11
DC	0.53	0.62	0.71	0.78	0.65	1		DC	-0.03	0	-0.01	0.07	-0.11	1
GBM
Correlation in our study								Correlation in CIBERSORT
	B.cell	CD4	CD8	Neutrophils	Macro	DC			B_cell	CD4	CD8	Neutrophils	Macro	DC
B.cell	1			0.09	0.25			B_cell	1	0.07	0.08	-0.12	-0.32	0.35
CD4								CD4	0.07	1	-0.23	0	-0.39	0.21
CD8								CD8	0.08	-0.23	1	-0.14	-0.1	-0.01
Neutrophils	0.09			1	0.17			Neutrophils	-0.12	0	-0.14	1	-0.08	0.01
Macro	0.25			0.17	1			Macro	-0.32	-0.39	-0.1	-0.08	1	-0.48
DC								DC	0.35	0.21	-0.01	0.01	-0.48	1
Gray cells: In GBM, inferences for T cell and DC are not robust, as indicated by our simulation results and removed from downstream analysis.
Lung squamous carcinoma
Correlation in our study								Correlation in CIBERSORT
	B.cell	CD4	CD8	Neutrophils	Macro	DC			B_cell	CD4	CD8	Neutrophils	Macro	DC
B.cell	1	0.35	0.32	0.12	0.05	0.45		B_cell	1	0.09	0.03	-0.08	-0.37	0.01
CD4	0.35	1	-0.05	0.22	0.43	0.47		CD4	0.09	1	-0.08	0	-0.31	0
CD8	0.32	-0.05	1	0.41	0.2	0.53		CD8	0.03	-0.08	1	-0.2	-0.2	-0.1
Neutrophils	0.12	0.22	0.41	1	0.53	0.68		Neutrophils	-0.08	0	-0.2	1	-0.17	0.23
Macro	0.05	0.43	0.2	0.53	1	0.65		Macro	-0.37	-0.31	-0.2	-0.17	1	-0.25
DC	0.45	0.47	0.53	0.68	0.65	1		DC	0.01	0	-0.1	0.23	-0.25	1
Ovarian cancer
Correlation in our study								Correlation in CIBERSORT
	B.cell	CD4	CD8	Neutrophils	Macro	DC			B_cell	CD4	CD8	Neutrophils	Macro	DC
B.cell	1	0.02	0.35	0.2	0.16	0.43		B_cell	1	-0.06	-0.16	-0.23	-0.3	-0.07
CD4	0.02	1	0.25	0.68	0.42	0.63		CD4	-0.06	1	-0.21	0.05	-0.28	0.11
CD8	0.35	0.25	1	0.6	0.42	0.68		CD8	-0.16	-0.21	1	-0.06	-0.07	-0.11
Neutrophils	0.2	0.68	0.6	1	0.53	0.86		Neutrophils	-0.23	0.05	-0.06	1	0	0.14
Macro	0.16	0.42	0.42	0.53	1	0.43		Macro	-0.3	-0.28	-0.07	0	1	-0.35
DC	0.43	0.63	0.68	0.86	0.43	1		DC	-0.07	0.11	-0.11	0.14	-0.35	1
