# Supplementary material for: Comprehensive analyses of tumor immunity: implications for cancer immunotherapy
Source: Genome Biol. 2016 Aug 22;17:174. doi: 10.1186/s13059-016-1028-7 (PMC4993001; doi:10.1186/s13059-016-1028-7)
Supplement: Additional file 9: Table S7. — All statistical analysis. (XLSX 49 kb) [file 13059_2016_1028_MOESM9_ESM.xlsx]

## Sheet: Cox regression hazard ratio
Immune.Cell	Cancer	HR	p.value	q.value
B_cell	KICH	9.17e+98	0.009927	0.0980
T_cell.CD4	KICH	1.43e-60	0.189579	0.4049
T_cell.CD8	KICH	4.68e-70	0.034962	0.1437
Neutrophil	KICH	2.07e+203	0.026362	0.1239
Macrophage	KICH	9.02e+38	0.023123	0.1239
DC	KICH	1.53e-45	0.025106	0.1239
B_cell	BLCA	1.97e-02	0.022549	0.1239
T_cell.CD4	BLCA	1.57e+01	0.336618	0.4826
T_cell.CD8	BLCA	8.34e+00	0.175538	0.3849
Neutrophil	BLCA	4.96e-06	0.000871	0.0317
Macrophage	BLCA	1.70e+01	0.008882	0.0980
DC	BLCA	8.20e+00	0.048814	0.1738
B_cell	BRCA	2.01e+00	0.741842	0.6311
T_cell.CD4	BRCA	4.74e-02	0.118226	0.3030
T_cell.CD8	BRCA	2.15e+00	0.549063	0.5869
Neutrophil	BRCA	1.27e+01	0.297990	0.4743
Macrophage	BRCA	1.39e+01	0.025976	0.1239
DC	BRCA	3.84e-01	0.431421	0.5389
B_cell	CESC	3.71e+00	0.819956	0.6718
T_cell.CD4	CESC	7.92e-05	0.062246	0.2118
T_cell.CD8	CESC	1.36e-04	0.004907	0.0851
Neutrophil	CESC	3.95e-01	0.866859	0.6836
Macrophage	CESC	8.04e+02	0.198056	0.4049
DC	CESC	8.11e+02	0.018532	0.1239
B_cell	GBM	4.72e-01	0.027722	0.1243
T_cell.CD4	GBM	1.21e+00	0.589727	0.5919
T_cell.CD8	GBM	1.23e+00	0.393441	0.5157
Neutrophil	GBM	8.21e-01	0.643729	0.5976
Macrophage	GBM	1.26e+00	0.506272	0.5677
DC	GBM	1.70e+00	0.000391	0.0317
B_cell	HNSC	2.92e-01	0.349766	0.4826
T_cell.CD4	HNSC	4.94e-02	0.089188	0.2750
T_cell.CD8	HNSC	2.35e-01	0.111037	0.2961
Neutrophil	HNSC	1.74e+00	0.736487	0.6311
Macrophage	HNSC	3.40e+00	0.338960	0.4826
DC	HNSC	2.28e+00	0.390562	0.5157
B_cell	KIRP	1.50e+05	0.000963	0.0317
T_cell.CD4	KIRP	1.44e+01	0.497177	0.5677
T_cell.CD8	KIRP	7.88e+00	0.119736	0.3030
Neutrophil	KIRP	5.78e+00	0.825977	0.6718
Macrophage	KIRP	3.80e-01	0.691871	0.6051
DC	KIRP	1.58e-03	0.020448	0.1239
B_cell	LGG	1.06e+02	0.110745	0.2961
T_cell.CD4	LGG	1.42e-02	0.315357	0.4826
T_cell.CD8	LGG	7.04e+00	0.647953	0.5976
Neutrophil	LGG	9.86e-03	0.446431	0.5428
Macrophage	LGG	2.61e+02	0.010978	0.0985
DC	LGG	1.05e+01	0.219671	0.4050
B_cell	LIHC	1.12e-01	0.623844	0.5919
T_cell.CD4	LIHC	5.10e-03	0.214611	0.4050
T_cell.CD8	LIHC	8.32e-04	0.012024	0.0989
Neutrophil	LIHC	9.37e+04	0.141224	0.3241
Macrophage	LIHC	1.37e+00	0.894619	0.6951
DC	LIHC	7.43e+01	0.049323	0.1738
B_cell	LUAD	4.25e-02	0.025360	0.1239
T_cell.CD4	LUAD	3.17e+01	0.017734	0.1239
T_cell.CD8	LUAD	2.25e+00	0.450256	0.5428
Neutrophil	LUAD	1.74e-01	0.451067	0.5428
Macrophage	LUAD	1.40e+00	0.776586	0.6440
DC	LUAD	6.12e-01	0.502056	0.5677
B_cell	LUSC	1.07e+00	0.950695	0.7107
T_cell.CD4	LUSC	1.33e+00	0.830641	0.6718
T_cell.CD8	LUSC	1.63e-01	0.048695	0.1738
Neutrophil	LUSC	2.53e+00	0.608756	0.5919
Macrophage	LUSC	2.03e-01	0.247482	0.4230
DC	LUSC	3.05e+00	0.101097	0.2934
B_cell	PRAD	1.79e+03	0.424649	0.5372
T_cell.CD4	PRAD	8.94e-05	0.254627	0.4259
T_cell.CD8	PRAD	9.60e-03	0.614497	0.5919
Neutrophil	PRAD	3.04e+05	0.463790	0.5514
Macrophage	PRAD	4.36e-06	0.236138	0.4161
DC	PRAD	4.91e+01	0.562945	0.5889
B_cell	UCEC	2.21e-05	0.097942	0.2929
T_cell.CD4	UCEC	5.04e-02	0.487621	0.5677
T_cell.CD8	UCEC	4.05e-01	0.666563	0.5992
Neutrophil	UCEC	2.42e-02	0.612044	0.5919
Macrophage	UCEC	1.64e+02	0.342691	0.4826
DC	UCEC	1.65e-01	0.566996	0.5889
B_cell	OV	2.72e+00	0.773616	0.6440
T_cell.CD4	OV	3.51e-06	0.001455	0.0359
T_cell.CD8	OV	7.11e-02	0.221644	0.4050
Neutrophil	OV	4.52e+03	0.080227	0.2554
Macrophage	OV	3.01e+03	0.009097	0.0980
DC	OV	2.25e-01	0.579039	0.5919
B_cell	SKCM	1.70e-01	0.137575	0.3232
T_cell.CD4	SKCM	3.17e+01	0.006036	0.0851
T_cell.CD8	SKCM	3.33e+00	0.248628	0.4230
Neutrophil	SKCM	3.43e-04	0.005761	0.0851
Macrophage	SKCM	5.33e+00	0.127416	0.3143
DC	SKCM	4.28e-01	0.322488	0.4826
B_cell	DLBC	7.35e+16	0.999953	0.7151
T_cell.CD4	DLBC	5.29e+43	0.999975	0.7151
T_cell.CD8	DLBC	2.28e-34	0.999989	0.7151
Neutrophil	DLBC	3.14e-09	0.999998	0.7151
Macrophage	DLBC	1.25e+138	0.999974	0.7151
DC	DLBC	9.27e-29	0.999988	0.7151
B_cell	KIRC	2.21e-01	0.275010	0.4449
T_cell.CD4	KIRC	4.37e+00	0.196439	0.4049
T_cell.CD8	KIRC	7.91e-01	0.715613	0.6194
Neutrophil	KIRC	1.22e+00	0.920772	0.7045
Macrophage	KIRC	5.55e-01	0.553133	0.5869
DC	KIRC	9.45e-01	0.942658	0.7101
B_cell	ACC	2.24e+08	0.756017	0.6376
T_cell.CD4	ACC	2.06e-15	0.549394	0.5869
T_cell.CD8	ACC	3.59e-14	0.346950	0.4826
Neutrophil	ACC	1.12e+30	0.208749	0.4049
Macrophage	ACC	1.12e-02	0.850703	0.6825
DC	ACC	1.65e-03	0.920955	0.7045
B_cell	THCA	4.77e-01	0.867024	0.6836
T_cell.CD4	THCA	2.02e+01	0.541592	0.5869
T_cell.CD8	THCA	8.72e-04	0.274158	0.4449
Neutrophil	THCA	8.84e-17	0.234036	0.4161
Macrophage	THCA	3.30e-07	0.203651	0.4049
DC	THCA	1.89e+04	0.105971	0.2961
B_cell	UCS	9.11e-10	0.596574	0.5919
T_cell.CD4	UCS	3.91e+29	0.074469	0.2449
T_cell.CD8	UCS	7.18e+20	0.132045	0.3178
Neutrophil	UCS	5.15e-15	0.592147	0.5919
Macrophage	UCS	4.89e+06	0.502260	0.5677
DC	UCS	1.66e-12	0.323281	0.4826
B_cell	STAD	4.02e-01	0.675169	0.6002
T_cell.CD4	STAD	7.20e+00	0.397193	0.5157
T_cell.CD8	STAD	1.39e-01	0.412666	0.5288
Neutrophil	STAD	4.12e+00	0.667961	0.5992
Macrophage	STAD	1.72e+01	0.209286	0.4049
DC	STAD	7.34e-01	0.872873	0.6836
B_cell	READ	4.01e+00	0.939823	0.7101
T_cell.CD4	READ	1.65e-18	0.171446	0.3845
T_cell.CD8	READ	3.68e-25	0.037773	0.1491
Neutrophil	READ	8.18e-09	0.313185	0.4826
Macrophage	READ	4.09e+07	0.352097	0.4826
DC	READ	8.06e+02	0.630822	0.5928
B_cell	COAD	1.23e+02	0.032773	0.1406
T_cell.CD4	COAD	7.04e+00	0.367867	0.4973
T_cell.CD8	COAD	4.07e-01	0.692937	0.6051
Neutrophil	COAD	1.38e-01	0.620603	0.5919
Macrophage	COAD	3.56e+00	0.660859	0.5992
DC	COAD	3.70e-01	0.520533	0.5771

## Sheet: Neoantigen load association
Immune.Cell	Cancer	correlation	p.value	q.value
B_cell	BLCA	-0.01810	8.55e-01	7.10e-01
T_cell.CD4	BLCA	-0.07659	4.38e-01	4.88e-01
T_cell.CD8	BLCA	0.15673	1.09e-01	2.64e-01
Neutrophil	BLCA	0.09716	3.24e-01	4.28e-01
Macrophage	BLCA	0.10378	2.92e-01	4.13e-01
DC	BLCA	0.05919	5.49e-01	5.47e-01
B_cell	BRCA	0.12699	1.05e-03	1.78e-02
T_cell.CD4	BRCA	-0.02811	4.72e-01	5.06e-01
T_cell.CD8	BRCA	0.05505	1.58e-01	3.27e-01
Neutrophil	BRCA	0.07737	4.70e-02	1.90e-01
Macrophage	BRCA	-0.07251	6.28e-02	2.13e-01
DC	BRCA	0.11481	3.10e-03	3.75e-02
B_cell	CESC	-0.14243	9.21e-02	2.60e-01
T_cell.CD4	CESC	0.08106	3.41e-01	4.28e-01
T_cell.CD8	CESC	0.01136	8.94e-01	7.17e-01
Neutrophil	CESC	0.09212	2.79e-01	4.13e-01
Macrophage	CESC	-0.20012	1.68e-02	1.10e-01
DC	CESC	0.01841	8.29e-01	7.10e-01
B_cell	GBM	0.07602	4.18e-01	4.72e-01
T_cell.CD4	GBM	0.01013	9.14e-01	7.17e-01
T_cell.CD8	GBM	-0.08764	3.50e-01	4.28e-01
Neutrophil	GBM	0.11645	2.13e-01	3.98e-01
Macrophage	GBM	0.01122	9.05e-01	7.17e-01
DC	GBM	-0.03913	6.77e-01	6.19e-01
B_cell	HNSC	0.10616	1.08e-01	2.64e-01
T_cell.CD4	HNSC	0.04943	4.57e-01	4.96e-01
T_cell.CD8	HNSC	0.33071	1.38e-07	3.89e-06
Neutrophil	HNSC	0.07521	2.57e-01	4.11e-01
Macrophage	HNSC	0.13966	3.40e-02	1.61e-01
DC	HNSC	0.13258	4.43e-02	1.90e-01
B_cell	KIRP	-0.12340	1.73e-01	3.41e-01
T_cell.CD4	KIRP	0.09654	2.88e-01	4.13e-01
T_cell.CD8	KIRP	-0.09871	2.77e-01	4.13e-01
Neutrophil	KIRP	-0.04403	6.29e-01	5.99e-01
Macrophage	KIRP	0.17247	5.51e-02	2.00e-01
DC	KIRP	-0.05127	5.74e-01	5.59e-01
B_cell	LGG	0.13422	9.71e-02	2.64e-01
T_cell.CD4	LGG	0.06207	4.46e-01	4.91e-01
T_cell.CD8	LGG	0.26845	6.42e-04	1.36e-02
Neutrophil	LGG	0.18875	1.86e-02	1.12e-01
Macrophage	LGG	0.12205	1.32e-01	2.83e-01
DC	LGG	0.17115	3.34e-02	1.61e-01
B_cell	LIHC	0.10546	1.68e-01	3.39e-01
T_cell.CD4	LIHC	-0.01231	8.73e-01	7.12e-01
T_cell.CD8	LIHC	0.07285	3.42e-01	4.28e-01
Neutrophil	LIHC	0.08932	2.44e-01	4.05e-01
Macrophage	LIHC	-0.01449	8.51e-01	7.10e-01
DC	LIHC	0.13971	6.66e-02	2.17e-01
B_cell	LUAD	-0.01583	8.43e-01	7.10e-01
T_cell.CD4	LUAD	-0.15712	4.69e-02	1.90e-01
T_cell.CD8	LUAD	0.15370	5.20e-02	2.00e-01
Neutrophil	LUAD	0.13940	7.87e-02	2.38e-01
Macrophage	LUAD	0.07553	3.44e-01	4.28e-01
DC	LUAD	0.00555	9.45e-01	7.21e-01
B_cell	LUSC	-0.07792	3.15e-01	4.28e-01
T_cell.CD4	LUSC	0.06761	3.84e-01	4.54e-01
T_cell.CD8	LUSC	0.17444	2.29e-02	1.29e-01
Neutrophil	LUSC	0.03610	6.43e-01	6.05e-01
Macrophage	LUSC	0.03141	6.86e-01	6.19e-01
DC	LUSC	0.07633	3.25e-01	4.28e-01
B_cell	PRAD	0.20009	1.53e-02	1.10e-01
T_cell.CD4	PRAD	0.05606	5.05e-01	5.22e-01
T_cell.CD8	PRAD	0.24775	2.39e-03	3.38e-02
Neutrophil	PRAD	0.14973	7.21e-02	2.26e-01
Macrophage	PRAD	0.12798	1.25e-01	2.80e-01
DC	PRAD	0.20274	1.40e-02	1.10e-01
B_cell	UCEC	0.06232	5.24e-01	5.29e-01
T_cell.CD4	UCEC	0.20341	3.41e-02	1.61e-01
T_cell.CD8	UCEC	-0.15325	1.14e-01	2.68e-01
Neutrophil	UCEC	0.09058	3.54e-01	4.28e-01
Macrophage	UCEC	0.00174	9.86e-01	7.33e-01
DC	UCEC	0.09242	3.44e-01	4.28e-01
B_cell	OV	-0.00649	9.37e-01	7.21e-01
T_cell.CD4	OV	0.19408	1.65e-02	1.10e-01
T_cell.CD8	OV	-0.10662	1.94e-01	3.73e-01
Neutrophil	OV	0.12284	1.33e-01	2.83e-01
Macrophage	OV	0.03059	7.11e-01	6.34e-01
DC	OV	0.05790	4.82e-01	5.06e-01
B_cell	SKCM	0.10650	4.07e-01	4.66e-01
T_cell.CD4	SKCM	-0.03467	7.88e-01	6.88e-01
T_cell.CD8	SKCM	0.02544	8.44e-01	7.10e-01
Neutrophil	SKCM	-0.05313	6.80e-01	6.19e-01
Macrophage	SKCM	-0.14228	2.66e-01	4.13e-01
DC	SKCM	0.00506	9.69e-01	7.26e-01
B_cell	KIRC	-0.06707	2.41e-01	4.05e-01
T_cell.CD4	KIRC	-0.15734	5.47e-03	5.45e-02
T_cell.CD8	KIRC	-0.09186	1.08e-01	2.64e-01
Neutrophil	KIRC	-0.04013	4.84e-01	5.06e-01
Macrophage	KIRC	-0.06843	2.32e-01	4.01e-01
DC	KIRC	-0.08879	1.20e-01	2.75e-01
B_cell	THCA	-0.14436	8.89e-02	2.60e-01
T_cell.CD4	THCA	-0.07410	3.86e-01	4.54e-01
T_cell.CD8	THCA	-0.02867	7.38e-01	6.51e-01
Neutrophil	THCA	-0.04473	6.02e-01	5.79e-01
Macrophage	THCA	-0.07097	4.07e-01	4.66e-01
DC	THCA	-0.08987	2.93e-01	4.13e-01
B_cell	STAD	-0.19882	5.79e-03	5.45e-02
T_cell.CD4	STAD	-0.40087	2.66e-09	2.25e-07
T_cell.CD8	STAD	-0.00689	9.25e-01	7.19e-01
Neutrophil	STAD	0.04756	5.17e-01	5.28e-01
Macrophage	STAD	-0.36598	8.84e-08	3.75e-06
DC	STAD	-0.07618	2.99e-01	4.15e-01
B_cell	READ	0.06688	6.60e-01	6.15e-01
T_cell.CD4	READ	0.24155	1.03e-01	2.64e-01
T_cell.CD8	READ	-0.17211	2.52e-01	4.10e-01
Neutrophil	READ	-0.27913	5.66e-02	2.00e-01
Macrophage	READ	0.08952	5.56e-01	5.47e-01
DC	READ	-0.18171	2.26e-01	3.98e-01
B_cell	COAD	-0.12295	2.22e-01	3.98e-01
T_cell.CD4	COAD	-0.10697	2.89e-01	4.13e-01
T_cell.CD8	COAD	0.01602	8.75e-01	7.12e-01
Neutrophil	COAD	-0.00529	9.58e-01	7.25e-01
Macrophage	COAD	-0.12366	2.20e-01	3.98e-01
DC	COAD	-0.01142	9.10e-01	7.17e-01

## Sheet: Tumor recurrence
Immune.Cell	Cancer	coefficient	p.value	q.value
B_cell	KICH	2.0959	5.14e-01	0.594685
T_cell.CD4	KICH	2.3299	3.55e-01	0.520610
T_cell.CD8	KICH	-0.5342	7.78e-01	0.673803
Neutrophil	KICH	12.6607	3.95e-02	0.156585
Macrophage	KICH	-0.2375	8.54e-01	0.673803
DC	KICH	0.2246	8.36e-01	0.673803
B_cell	BLCA	-0.0135	9.38e-01	0.690002
T_cell.CD4	BLCA	0.0206	9.49e-01	0.690002
T_cell.CD8	BLCA	0.2235	4.29e-01	0.562611
Neutrophil	BLCA	-0.1706	6.52e-01	0.630513
Macrophage	BLCA	0.5304	1.00e-01	0.292853
DC	BLCA	0.0227	8.62e-01	0.673803
B_cell	BRCA	-0.0841	2.28e-01	0.425841
T_cell.CD4	BRCA	-0.0399	4.93e-01	0.588608
T_cell.CD8	BRCA	-0.0898	1.07e-01	0.297001
Neutrophil	BRCA	-0.0766	3.63e-01	0.523985
Macrophage	BRCA	-0.0340	7.19e-01	0.638877
DC	BRCA	-0.0388	1.27e-01	0.315553
B_cell	CESC	-1.1034	5.19e-02	0.184555
T_cell.CD4	CESC	-1.1565	3.32e-02	0.138681
T_cell.CD8	CESC	-0.4070	3.34e-02	0.138681
Neutrophil	CESC	-1.7892	2.63e-03	0.021861
Macrophage	CESC	-1.3836	2.79e-02	0.132170
DC	CESC	-0.5486	1.72e-02	0.089984
B_cell	GBM	0.0984	1.28e-01	0.315553
T_cell.CD4	GBM	0.0228	7.53e-01	0.658033
T_cell.CD8	GBM	-0.0778	7.52e-02	0.249504
Neutrophil	GBM	0.0776	3.46e-01	0.520610
Macrophage	GBM	0.0161	8.25e-01	0.673803
DC	GBM	0.0340	2.35e-01	0.425841
B_cell	HNSC	-0.1912	2.33e-01	0.425841
T_cell.CD4	HNSC	-0.0925	5.97e-01	0.609046
T_cell.CD8	HNSC	-0.0159	8.95e-01	0.690002
Neutrophil	HNSC	-0.2086	4.13e-01	0.551522
Macrophage	HNSC	0.2079	3.40e-01	0.520610
DC	HNSC	-0.0333	6.97e-01	0.638877
B_cell	KIRP	0.2696	2.86e-01	0.458704
T_cell.CD4	KIRP	-0.0810	8.57e-01	0.673803
T_cell.CD8	KIRP	-0.0167	9.08e-01	0.690002
Neutrophil	KIRP	-0.3479	5.75e-01	0.608365
Macrophage	KIRP	-0.5595	6.77e-03	0.051890
DC	KIRP	-0.1506	2.45e-01	0.428217
B_cell	LGG	1.3166	1.99e-03	0.017996
T_cell.CD4	LGG	0.7912	1.60e-02	0.088396
T_cell.CD8	LGG	0.4109	4.43e-01	0.572951
Neutrophil	LGG	0.8885	4.78e-02	0.176152
Macrophage	LGG	0.5209	4.09e-02	0.156585
DC	LGG	0.3313	1.50e-02	0.087840
B_cell	LIHC	-0.3663	2.03e-01	0.404904
T_cell.CD4	LIHC	-0.2476	4.52e-01	0.576689
T_cell.CD8	LIHC	-0.3948	1.06e-01	0.297001
Neutrophil	LIHC	0.3816	6.95e-01	0.638877
Macrophage	LIHC	-0.0961	7.16e-01	0.638877
DC	LIHC	-0.1570	2.83e-01	0.458704
B_cell	LUAD	-0.0679	6.99e-01	0.638877
T_cell.CD4	LUAD	-0.0321	8.65e-01	0.673803
T_cell.CD8	LUAD	-0.0810	6.39e-01	0.623692
Neutrophil	LUAD	-0.3130	2.18e-01	0.418398
Macrophage	LUAD	-0.1289	5.76e-01	0.608365
DC	LUAD	-0.1321	1.22e-01	0.315553
B_cell	LUSC	-0.0290	8.51e-01	0.673803
T_cell.CD4	LUSC	0.0963	5.98e-01	0.609046
T_cell.CD8	LUSC	0.1532	3.51e-01	0.520610
Neutrophil	LUSC	-0.0755	7.94e-01	0.673803
Macrophage	LUSC	0.1591	5.72e-01	0.608365
DC	LUSC	0.1229	1.84e-01	0.401193
B_cell	PRAD	0.0336	8.66e-01	0.673803
T_cell.CD4	PRAD	0.0228	9.17e-01	0.690002
T_cell.CD8	PRAD	-0.2386	2.59e-01	0.442184
Neutrophil	PRAD	-0.0856	8.15e-01	0.673803
Macrophage	PRAD	-0.1221	6.59e-01	0.630876
DC	PRAD	-0.0619	5.80e-01	0.608365
B_cell	UCEC	-0.3624	4.08e-01	0.551522
T_cell.CD4	UCEC	-0.1538	5.38e-01	0.608365
T_cell.CD8	UCEC	0.0309	7.97e-01	0.673803
Neutrophil	UCEC	-1.0182	3.09e-02	0.138681
Macrophage	UCEC	-0.3625	2.08e-01	0.405838
DC	UCEC	-0.1361	2.72e-01	0.450955
B_cell	OV	0.0628	9.45e-01	0.690002
T_cell.CD4	OV	-2.2833	9.66e-03	0.064155
T_cell.CD8	OV	-0.2245	6.18e-01	0.615947
Neutrophil	OV	-0.5843	3.78e-01	0.535198
Macrophage	OV	0.5076	5.32e-01	0.608365
DC	OV	-0.2369	4.60e-01	0.580194
B_cell	SKCM	-0.6116	2.31e-04	0.003832
T_cell.CD4	SKCM	-0.4657	8.09e-03	0.057570
T_cell.CD8	SKCM	-0.4499	1.55e-04	0.003078
Neutrophil	SKCM	-1.7104	1.39e-06	0.000113
Macrophage	SKCM	-0.2414	4.04e-01	0.551522
DC	SKCM	-0.4335	3.57e-06	0.000118
B_cell	DLBC	0.3801	2.62e-01	0.442184
T_cell.CD4	DLBC	-0.0288	9.65e-01	0.696272
T_cell.CD8	DLBC	0.9005	5.62e-01	0.608365
Neutrophil	DLBC	-1.2748	3.82e-01	0.535198
Macrophage	DLBC	1.1286	5.02e-01	0.588608
DC	DLBC	-0.4467	5.72e-01	0.608365
B_cell	KIRC	-0.2044	3.41e-01	0.520610
T_cell.CD4	KIRC	-0.0244	9.07e-01	0.690002
T_cell.CD8	KIRC	-0.0410	6.16e-01	0.615947
Neutrophil	KIRC	-0.1723	4.84e-01	0.588608
Macrophage	KIRC	-0.1011	4.87e-01	0.588608
DC	KIRC	-0.0167	8.12e-01	0.673803
B_cell	ACC	15.1882	1.75e-01	0.395793
T_cell.CD4	ACC	-12.7191	1.97e-01	0.404904
T_cell.CD8	ACC	-1.8501	6.26e-01	0.617059
Neutrophil	ACC	0.9040	8.58e-01	0.673803
Macrophage	ACC	-2.4878	3.46e-01	0.520610
DC	ACC	5.2779	4.81e-01	0.588608
B_cell	THCA	0.0117	9.25e-01	0.690002
T_cell.CD4	THCA	0.2771	9.65e-02	0.292788
T_cell.CD8	THCA	-0.0948	4.97e-01	0.588608
Neutrophil	THCA	0.3575	4.15e-01	0.551522
Macrophage	THCA	0.0266	9.40e-01	0.690002
DC	THCA	0.0506	5.69e-01	0.608365
B_cell	UCS	-7.6898	1.68e-01	0.388108
T_cell.CD4	UCS	-6.0427	2.45e-01	0.428217
T_cell.CD8	UCS	-1.9562	6.74e-01	0.638877
Neutrophil	UCS	-11.8504	1.99e-01	0.404904
Macrophage	UCS	2.6786	7.11e-01	0.638877
DC	UCS	-5.2299	1.31e-01	0.315553
B_cell	STAD	0.3473	1.22e-01	0.315553
T_cell.CD4	STAD	0.3818	8.33e-02	0.267480
T_cell.CD8	STAD	-0.0734	7.06e-01	0.638877
Neutrophil	STAD	0.7120	1.33e-01	0.315553
Macrophage	STAD	0.4222	1.94e-01	0.404904
DC	STAD	0.0742	5.99e-01	0.609046
B_cell	READ	-1.4802	5.52e-02	0.189490
T_cell.CD4	READ	1.7165	1.85e-01	0.401193
T_cell.CD8	READ	-4.5819	2.27e-06	0.000113
Neutrophil	READ	-2.0048	2.07e-02	0.103103
Macrophage	READ	-3.0002	1.36e-03	0.016926
DC	READ	-1.2355	1.29e-02	0.080263
B_cell	COAD	-0.1147	7.32e-01	0.645401
T_cell.CD4	COAD	-0.5085	9.70e-02	0.292788
T_cell.CD8	COAD	-1.3164	8.43e-06	0.000210
Neutrophil	COAD	-1.0371	1.59e-03	0.017641
Macrophage	COAD	-1.0023	1.35e-03	0.016926
DC	COAD	-0.3968	1.81e-03	0.017996

## Sheet: Inhibitory receptor correlation
Inhibitory.receptors	Cancer	correlation	p.value	q.value
CTLA4	KICH	0.0895	4.86e-01	4.88e-02
PD-1	KICH	-0.0401	7.56e-01	7.41e-02
LAG3	KICH	-0.1321	3.02e-01	3.14e-02
TIM3	KICH	0.0144	9.11e-01	8.73e-02
CTLA4	BLCA	0.2386	5.19e-06	6.84e-07
PD-1	BLCA	0.2379	5.56e-06	7.20e-07
LAG3	BLCA	0.2701	1.95e-07	3.05e-08
TIM3	BLCA	0.3690	1.79e-13	3.21e-14
CTLA4	BRCA	0.4601	2.65e-57	1.86e-57
PD-1	BRCA	0.4145	1.10e-44	5.13e-45
LAG3	BRCA	0.3377	2.30e-28	6.47e-29
TIM3	BRCA	0.5198	2.71e-78	7.63e-78
CTLA4	CESC	0.5834	3.82e-32	1.24e-32
PD-1	CESC	0.6227	4.46e-39	1.79e-39
LAG3	CESC	0.5935	8.67e-34	2.92e-34
TIM3	CESC	0.6177	4.21e-38	1.61e-38
CTLA4	HNSC	0.6385	1.38e-71	2.33e-71
PD-1	HNSC	0.7615	1.46e-141	1.23e-140
LAG3	HNSC	0.6633	1.98e-81	8.35e-81
TIM3	HNSC	0.6187	1.13e-64	1.19e-64
CTLA4	KIRP	0.3807	1.11e-09	1.91e-10
PD-1	KIRP	0.3782	1.48e-09	2.49e-10
LAG3	KIRP	0.5509	1.53e-22	3.80e-23
TIM3	KIRP	0.3244	3.89e-07	5.65e-08
CTLA4	LGG	0.2338	9.31e-07	1.29e-07
PD-1	LGG	0.2192	4.59e-06	6.24e-07
LAG3	LGG	-0.0646	1.87e-01	1.99e-02
TIM3	LGG	0.2183	5.06e-06	6.76e-07
CTLA4	LIHC	0.5685	7.81e-36	2.74e-36
PD-1	LIHC	0.5728	1.31e-36	4.79e-37
LAG3	LIHC	0.5440	9.73e-32	3.04e-32
TIM3	LIHC	0.6383	7.86e-51	4.14e-51
CTLA4	LUAD	0.4189	1.35e-23	3.44e-24
PD-1	LUAD	0.3968	6.54e-21	1.45e-21
LAG3	LUAD	0.3467	1.05e-15	2.06e-16
TIM3	LUAD	0.4531	2.67e-28	7.26e-29
CTLA4	LUSC	0.5861	5.81e-55	3.77e-55
PD-1	LUSC	0.6100	5.03e-62	4.24e-62
LAG3	LUSC	0.6095	7.43e-62	5.69e-62
TIM3	LUSC	0.6547	5.11e-78	1.08e-77
CTLA4	PRAD	0.2349	1.10e-05	1.40e-06
PD-1	PRAD	0.2748	2.00e-07	3.06e-08
LAG3	PRAD	-0.0185	7.37e-01	7.30e-02
TIM3	PRAD	0.4681	5.50e-22	1.29e-22
CTLA4	UCEC	0.3717	6.74e-07	9.46e-08
PD-1	UCEC	0.4288	3.85e-09	6.24e-10
LAG3	UCEC	0.3729	6.10e-07	8.71e-08
TIM3	UCEC	0.2885	1.84e-04	2.32e-05
CTLA4	OV	0.5227	2.99e-19	6.15e-20
PD-1	OV	0.4565	6.13e-14	1.15e-14
LAG3	OV	0.4238	7.62e-12	1.34e-12
TIM3	OV	0.4903	1.87e-16	3.74e-17
CTLA4	SKCM	0.4233	1.76e-22	4.23e-23
PD-1	SKCM	0.5755	7.18e-49	3.56e-49
LAG3	SKCM	0.5956	4.71e-54	2.83e-54
TIM3	SKCM	0.6432	6.94e-69	9.75e-69
CTLA4	DLBC	0.0734	7.83e-01	7.58e-02
PD-1	DLBC	0.5808	7.60e-03	8.90e-04
LAG3	DLBC	0.5502	1.37e-02	1.56e-03
TIM3	DLBC	-0.2893	2.58e-01	2.72e-02
CTLA4	KIRC	0.4981	3.50e-30	1.05e-30
PD-1	KIRC	0.6434	1.25e-62	1.17e-62
LAG3	KIRC	0.6578	1.72e-67	2.07e-67
TIM3	KIRC	0.2566	1.32e-07	2.10e-08
CTLA4	ACC	0.5220	3.71e-07	5.49e-08
PD-1	ACC	0.2638	2.31e-02	2.60e-03
LAG3	ACC	0.2049	8.20e-02	8.97e-03
TIM3	ACC	0.2125	7.09e-02	7.86e-03
CTLA4	THCA	0.5431	3.84e-20	8.29e-21
PD-1	THCA	0.5604	6.77e-22	1.54e-22
LAG3	THCA	0.5847	1.25e-24	3.28e-25
TIM3	THCA	0.4823	5.11e-15	9.78e-16
CTLA4	UCS	0.3760	3.75e-03	4.52e-04
PD-1	UCS	0.1947	1.56e-01	1.69e-02
LAG3	UCS	0.1090	4.34e-01	4.40e-02
TIM3	UCS	0.1390	3.16e-01	3.25e-02
CTLA4	STAD	0.5262	3.80e-29	1.10e-29
PD-1	STAD	0.5944	7.29e-41	3.07e-41
LAG3	STAD	0.6034	9.64e-43	4.28e-43
TIM3	STAD	0.6434	2.49e-52	1.40e-52
CTLA4	READ	0.2923	3.84e-04	4.76e-05
PD-1	READ	0.2262	6.97e-03	8.27e-04
LAG3	READ	0.2216	8.28e-03	9.55e-04
TIM3	READ	0.2486	2.86e-03	3.50e-04
CTLA4	COAD	0.3633	1.73e-13	3.17e-14
PD-1	COAD	0.2640	2.33e-07	3.51e-08
LAG3	COAD	0.3040	1.65e-09	2.72e-10
TIM3	COAD	0.4324	1.31e-19	2.76e-20

## Sheet: Inhibitory ligand correlation w
Inhibitory.ligands	Cancer	correlation	p.value	q.value
PD-L1	KICH	0.34951	6.14e-03	4.22e-03
PD-L2	KICH	0.43208	3.66e-04	2.95e-04
B7-H3	KICH	0.18480	1.76e-01	8.29e-02
B7-H4	KICH	0.09481	5.12e-01	2.15e-01
PD-L1	BLCA	0.00582	9.24e-01	3.36e-01
PD-L2	BLCA	0.18781	6.74e-04	5.17e-04
B7-H3	BLCA	0.28848	5.66e-08	6.66e-08
B7-H4	BLCA	0.23399	1.65e-05	1.60e-05
PD-L1	BRCA	0.24968	7.76e-15	1.51e-14
PD-L2	BRCA	0.41479	1.04e-43	1.14e-42
B7-H3	BRCA	0.23132	7.77e-13	1.02e-12
B7-H4	BRCA	0.07663	2.52e-02	1.49e-02
PD-L1	CESC	-0.22681	2.35e-04	1.99e-04
PD-L2	CESC	0.02362	7.39e-01	2.87e-01
B7-H3	CESC	0.01468	8.33e-01	3.12e-01
B7-H4	CESC	0.01490	8.32e-01	3.12e-01
PD-L1	GBM	0.20198	3.06e-02	1.77e-02
PD-L2	GBM	0.27391	2.63e-03	1.89e-03
B7-H3	GBM	-0.10167	3.03e-01	1.33e-01
B7-H4	GBM	-0.18213	5.35e-02	2.85e-02
PD-L1	HNSC	0.25820	2.06e-08	2.52e-08
PD-L2	HNSC	0.40035	2.12e-20	5.00e-20
B7-H3	HNSC	0.24424	1.35e-07	1.53e-07
B7-H4	HNSC	0.19664	3.01e-05	2.84e-05
PD-L1	KIRP	0.24761	2.78e-04	2.29e-04
PD-L2	KIRP	0.44729	4.42e-13	6.62e-13
B7-H3	KIRP	0.00234	9.72e-01	3.49e-01
B7-H4	KIRP	0.20316	3.50e-03	2.46e-03
PD-L1	LGG	0.42363	7.00e-21	1.78e-20
PD-L2	LGG	0.74402	2.11e-112	6.97e-111
B7-H3	LGG	0.47849	6.65e-28	2.44e-27
B7-H4	LGG	-0.02937	5.99e-01	2.44e-01
PD-L1	LIHC	0.38786	9.45e-14	1.56e-13
PD-L2	LIHC	0.43358	1.40e-17	2.89e-17
B7-H3	LIHC	0.57054	2.88e-35	1.90e-34
B7-H4	LIHC	0.43482	1.08e-17	2.37e-17
PD-L1	LUAD	0.33675	2.97e-14	5.15e-14
PD-L2	LUAD	0.47582	5.43e-31	2.56e-30
B7-H3	LUAD	0.16583	4.62e-04	3.63e-04
B7-H4	LUAD	0.12777	8.00e-03	5.28e-03
PD-L1	LUSC	0.07404	1.35e-01	6.53e-02
PD-L2	LUSC	0.34459	8.70e-15	1.59e-14
B7-H3	LUSC	0.05381	2.89e-01	1.29e-01
B7-H4	LUSC	0.10042	3.98e-02	2.19e-02
PD-L1	PRAD	0.51242	1.10e-26	3.31e-26
PD-L2	PRAD	0.56343	1.90e-34	1.04e-33
B7-H3	PRAD	0.14669	1.05e-02	6.77e-03
B7-H4	PRAD	0.27225	6.04e-07	6.64e-07
PD-L1	UCEC	0.10756	2.14e-01	9.82e-02
PD-L2	UCEC	0.31148	8.94e-05	7.97e-05
B7-H3	UCEC	-0.10415	2.31e-01	1.04e-01
B7-H4	UCEC	0.20318	1.45e-02	8.85e-03
PD-L1	OV	0.06735	3.69e-01	1.58e-01
PD-L2	OV	0.22613	1.17e-03	8.76e-04
B7-H3	OV	0.07033	3.48e-01	1.51e-01
B7-H4	OV	0.18900	7.59e-03	5.11e-03
PD-L1	SKCM	0.26745	1.72e-08	2.18e-08
PD-L2	SKCM	0.47217	3.05e-28	1.26e-27
B7-H3	SKCM	0.08732	8.63e-02	4.31e-02
B7-H4	SKCM	-0.01635	7.70e-01	2.96e-01
PD-L1	DLBC	-0.11413	7.15e-01	2.81e-01
PD-L2	DLBC	-0.50172	4.06e-02	2.19e-02
B7-H3	DLBC	-0.12310	6.90e-01	2.78e-01
B7-H4	DLBC	-0.11391	7.15e-01	2.81e-01
PD-L1	KIRC	0.34592	7.45e-13	1.02e-12
PD-L2	KIRC	0.65152	5.03e-64	8.30e-63
B7-H3	KIRC	0.23988	1.99e-06	2.06e-06
B7-H4	KIRC	0.10159	5.65e-02	2.96e-02
PD-L1	ACC	0.30345	1.21e-02	7.52e-03
PD-L2	ACC	0.51826	1.08e-06	1.15e-06
B7-H3	ACC	0.23194	6.31e-02	3.25e-02
B7-H4	ACC	0.08773	5.14e-01	2.15e-01
PD-L1	THCA	0.56818	5.19e-22	1.43e-21
PD-L2	THCA	0.46659	2.15e-13	3.37e-13
B7-H3	THCA	0.27010	1.24e-04	1.08e-04
B7-H4	THCA	0.22915	1.39e-03	1.02e-03
PD-L1	UCS	0.19802	1.80e-01	8.37e-02
PD-L2	UCS	0.29353	3.86e-02	2.16e-02
B7-H3	UCS	0.29469	3.78e-02	2.15e-02
B7-H4	UCS	0.35073	1.12e-02	7.08e-03
PD-L1	STAD	0.10055	8.63e-02	4.31e-02
PD-L2	STAD	0.51860	2.71e-27	8.93e-27
B7-H3	STAD	0.21939	8.85e-05	7.97e-05
B7-H4	STAD	0.00667	9.17e-01	3.36e-01
PD-L1	READ	0.00887	9.26e-01	3.36e-01
PD-L2	READ	0.20391	2.19e-02	1.31e-02
B7-H3	READ	0.05147	5.99e-01	2.44e-01
B7-H4	READ	-0.14556	1.09e-01	5.37e-02
PD-L1	COAD	0.36233	6.56e-13	9.42e-13
PD-L2	COAD	0.58902	3.93e-42	3.24e-41
B7-H3	COAD	0.24423	4.17e-06	4.17e-06
B7-H4	COAD	0.07928	1.62e-01	7.74e-02

## Sheet: Cox regression all covariates
Cancer	Covariate	Hazard Ratio	Lower 95%	Upper 95%	P value
ACC	B_cell	224000000	3e-19	1.67e+35	0.756017
ACC	T_cell.CD4	2.06e-15	6.04e-40	7010000000	0.549394
ACC	T_cell.CD8	3.59e-14	1.82e-28	7.08	0.34695
ACC	Neutrophil	1.12e+30	1390000	8.93e+53	0.208749
ACC	Macrophage	0.0112	4.87e-13	258000000	0.850703
ACC	DC	0.00165	1.55e-31	1.77e+25	0.920955
ACC	age	1.02	1.01	1.04	0.188051
ACC	Stage-II+	4.43	2.59	7.59	0.00560273
BLCA	B_cell	0.0201867	0.00369543	0.110272	0.0215318
BLCA	T_cell.CD4	18.0225	1.0558	307.643	0.308137
BLCA	T_cell.CD8	7.7048	1.60566	36.9718	0.192938
BLCA	Neutrophil	4.47e-06	1.12e-07	0.000179	0.00083458
BLCA	Macrophage	17.3479	5.86286	51.3318	0.0085303
BLCA	DC	8.74134	3.02053	25.2973	0.0413229
BLCA	age	1.02153	1.00937	1.03383	0.0752191
BLCA	Stage-II+	2.80366	2.0428	3.84791	0.00112919
BRCA	B_cell	2.0133	0.24063	16.844	0.741842
BRCA	T_cell.CD4	0.0474	0.00672	0.334	0.118226
BRCA	T_cell.CD8	2.152	0.59886	7.733	0.549063
BRCA	Neutrophil	12.7389	1.10478	146.889	0.29799
BRCA	Macrophage	13.9367	4.26869	45.502	0.0259757
BRCA	DC	0.3841	0.11383	1.296	0.431421
BRCA	age	1.0293	1.02138	1.037	0.000182697
BRCA	Stage-II	1.6637	1.19222	2.322	0.126614
BRCA	Stage-II+	3.2059	2.3073	4.455	0.000397308
CESC	B_cell	4.43172	0.0223648	878.17	0.778339
CESC	T_cell.CD4	0.00261	3.51e-05	0.194	0.167569
CESC	T_cell.CD8	0.00189	0.0001022	0.035	0.0316984
CESC	Neutrophil	0.00923	5.08e-05	1.679	0.367891
CESC	Macrophage	2.66047	0.0307857	229.915	0.826312
CESC	DC	238.745	16.1633	3526.45	0.0420064
CESC	age	1.01447	1.00432	1.025	0.153126
CESC	Stage-II	0.99951	0.613645	1.628	0.9992
CESC	Stage-II+	1.20615	0.835474	1.741	0.609734
COAD	B_cell	123.221	12.9233	1174.88	0.032773
COAD	T_cell.CD4	7.044	0.80593	61.56	0.367867
COAD	T_cell.CD8	0.407	0.04163	3.97	0.692937
COAD	Neutrophil	0.138	0.00251	7.56	0.620603
COAD	Macrophage	3.562	0.19685	64.47	0.660859
COAD	DC	0.37	0.07893	1.74	0.520533
COAD	age	1.036	1.02409	1.05	0.00261616
COAD	Stage-II	1.359	0.76105	2.43	0.596736
COAD	Stage-II+	3.186	1.80904	5.61	0.0405943
DLBC	B_cell	7.35e+16	0	Inf	0.999953
DLBC	T_cell.CD4	5.29e+43	0	Inf	0.999975
DLBC	T_cell.CD8	2.28e-34	0	Inf	0.999989
DLBC	Neutrophil	3.14e-09	0	Inf	0.999998
DLBC	Macrophage	1.25e+138	0	Inf	0.999974
DLBC	DC	9.27e-29	0	Inf	0.999988
DLBC	age	2.3	0	Inf	0.999975
GBM	B_cell	0.472	0.336	0.664	0.0277217
GBM	T_cell.CD4	1.214	0.848	1.738	0.589727
GBM	T_cell.CD8	1.227	0.965	1.56	0.393441
GBM	Neutrophil	0.821	0.537	1.257	0.643729
GBM	Macrophage	1.262	0.889	1.792	0.506272
GBM	DC	1.701	1.464	1.975	0.000391235
GBM	age	1.037	1.032	1.041	1.11022e-16
HNSC	B_cell	0.4631	0.14621	1.467	0.504288
HNSC	T_cell.CD4	0.0317	0.00674	0.149	0.0257812
HNSC	T_cell.CD8	0.1577	0.06326	0.393	0.0432605
HNSC	Neutrophil	2.6391	0.5234	13.307	0.54862
HNSC	Macrophage	4.9439	1.4421	16.949	0.194582
HNSC	DC	2.3651	0.98804	5.661	0.324028
HNSC	age	1.017	1.00962	1.024	0.0207361
HNSC	Stage-II	2.1714	1.17863	4	0.204448
HNSC	Stage-II+	2.9253	1.62611	5.263	0.0675576
KICH	B_cell	9.17e+98	3.81e+60	2.21e+137	0.00992718
KICH	T_cell.CD4	1.43e-60	3.45e-106	5.96e-15	0.189579
KICH	T_cell.CD8	4.68e-70	6.23e-103	3.52e-37	0.0349615
KICH	Neutrophil	2.07e+203	5.85e+111	7.36e+294	0.0263625
KICH	Macrophage	9.02e+38	6.38e+21	1.28e+56	0.0231227
KICH	DC	1.53e-45	1.51e-65	1.56e-25	0.0251062
KICH	age	1	0.963	1.04	0.93875
KICH	Stage-II	10400000	0	Inf	0.988804
KICH	Stage-II+	167000000	0	Inf	0.986878
KIRC	B_cell	0.575	0.141	2.35	0.694225
KIRC	T_cell.CD4	2.818	0.902	8.81	0.363291
KIRC	T_cell.CD8	0.627	0.335	1.17	0.457323
KIRC	Neutrophil	3.062	0.47	19.94	0.550358
KIRC	Macrophage	0.537	0.199	1.45	0.531322
KIRC	DC	1.192	0.555	2.56	0.817898
KIRC	age	1.031	1.023	1.04	3.09614e-05
KIRC	Stage-II	1.155	0.81	1.65	0.684909
KIRC	Stage-II+	4.395	3.635	5.31	6.21725e-15
KIRP	B_cell	149528	4047.17	5.52451e+06	0.000963038
KIRP	T_cell.CD4	14.401	0.283276	732.112	0.497177
KIRP	T_cell.CD8	7.87919	2.09071	29.6941	0.119736
KIRP	Neutrophil	5.7818	0.0019769	16909.8	0.825977
KIRP	Macrophage	0.38027	0.0331567	4.3613	0.691871
KIRP	DC	0.00158	9.73e-05	0.0255	0.020448
KIRP	age	1.01703	0.996534	1.038	0.406831
LGG	B_cell	162.12	8.74306	3006.15	0.0814148
LGG	T_cell.CD4	0.0273	0.000396	1.89	0.395384
LGG	T_cell.CD8	32.2117	0.520465	1993.59	0.399954
LGG	Neutrophil	0.0762	0.0002	29.06	0.664942
LGG	Macrophage	159.162	18.3715	1378.9	0.0188673
LGG	DC	6.396	0.952876	42.93	0.329735
LGG	age	1.0799	1.06772	1.09	1.17422e-11
LIHC	B_cell	0.12064	0.0019415	7.5	0.608529
LIHC	T_cell.CD4	0.00132	2.54e-05	0.069	0.0936639
LIHC	T_cell.CD8	0.00109	7.83e-05	0.0152	0.00960534
LIHC	Neutrophil	1.63658e+06	1231.75	2170000000	0.0466495
LIHC	Macrophage	2.10103	0.221482	19.9	0.741406
LIHC	DC	68.8756	8.3729	567	0.0446009
LIHC	age	1.02527	1.01542	1.04	0.00971914
LIHC	Stage-II	1.15921	0.85903	1.56	0.622033
LIHC	Stage-II+	1.3776	1.06389	1.78	0.215092
LUAD	B_cell	0.0425	0.0103	0.174	0.0253595
LUAD	T_cell.CD4	31.683	7.3768	136.078	0.0177342
LUAD	T_cell.CD8	2.255	0.7681	6.62	0.450256
LUAD	Neutrophil	0.1738	0.0171	1.772	0.451067
LUAD	Macrophage	1.403	0.4254	4.627	0.776586
LUAD	DC	0.6119	0.2944	1.272	0.502056
LUAD	age	1.0168	1.0067	1.027	0.0936475
LUAD	Stage-II	2.3892	1.8669	3.058	0.000414169
LUAD	Stage-II+	3.6825	2.9386	4.615	7.60036e-09
LUSC	B_cell	1.066	0.3806	2.984	0.950695
LUSC	T_cell.CD4	1.328	0.3526	5.001	0.830641
LUSC	T_cell.CD8	0.163	0.0652	0.41	0.0486953
LUSC	Neutrophil	2.534	0.4119	15.594	0.608756
LUSC	Macrophage	0.203	0.0509	0.806	0.247482
LUSC	DC	3.05	1.5449	6.02	0.101097
LUSC	age	1.021	1.0101	1.032	0.050864
LUSC	Stage-II	1.213	0.9912	1.485	0.338912
LUSC	Stage-II+	1.556	1.2634	1.916	0.0337245
OV	B_cell	3.81067	0.127025	114.317	0.694071
OV	T_cell.CD4	8.3e-06	1.67e-07	0.000413	0.00275448
OV	T_cell.CD8	0.0320411	0.0037581	0.273179	0.108386
OV	Neutrophil	3554.76	31.3092	403598	0.0840291
OV	Macrophage	2692.99	131.27	55246.5	0.0089392
OV	DC	0.28127	0.02055	3.84976	0.627822
OV	age	1.02075	1.01497	1.02658	0.000303031
PRAD	B_cell	1790	0.15079	21300000	0.424649
PRAD	T_cell.CD4	8.94e-05	2.499e-08	0.32	0.254627
PRAD	T_cell.CD8	0.0096	9.4697e-07	97.3	0.614497
PRAD	Neutrophil	304000	0.00997431	9270000000000	0.46379
PRAD	Macrophage	4.36e-06	1.3e-10	0.146	0.236138
PRAD	DC	49.1	0.058545	41200	0.562945
PRAD	age	0.995	0.931048	1.06	0.944393
READ	B_cell	4.01	4.09e-08	394000000	0.939823
READ	T_cell.CD4	1.65e-18	1.65e-31	1.66e-05	0.171446
READ	T_cell.CD8	3.68e-25	6.35e-37	2.13e-13	0.0377729
READ	Neutrophil	8.18e-09	7.84e-17	0.854	0.313185
READ	Macrophage	40900000	0.27	6200000000000000	0.352097
READ	DC	806	0.000722	901000000	0.630822
READ	age	1.01	0.974	1.05	0.743583
READ	Stage-II	63300000	0	Inf	0.998289
READ	Stage-II+	135000000	0	Inf	0.998217
SKCM	B_cell	2.86e+227	1.3e+20	Inf	0.272641
SKCM	T_cell.CD4	3.52e-93	3.8e-184	0.0326	0.309469
SKCM	T_cell.CD8	1.87e+81	2890000000000000	1.2e+147	0.216852
SKCM	Neutrophil	3.32e+221	1.24e+39	Inf	0.224636
SKCM	Macrophage	4.56e-204	0	5.35e-24	0.258799
SKCM	DC	1.6e-23	1.09e-50	23400	0.401382
SKCM	age	0.562	0.32	0.987	0.306495
SKCM	Stage-II	725000000000000	6.15e-299	Inf	0.962141
SKCM	Stage-II+	2.04e+28	1.05e-188	3.94e+244	0.895867
STAD	B_cell	0.483	0.0564	4.14	0.734968
STAD	T_cell.CD4	5.141	0.558	47.37	0.460941
STAD	T_cell.CD8	0.219	0.0196	2.44	0.528873
STAD	Neutrophil	0.782	0.0278	22.02	0.941409
STAD	Macrophage	17.244	1.7076	174.14	0.218173
STAD	DC	1.196	0.1864	7.67	0.923328
STAD	age	1.034	1.0203	1.05	0.0128239
STAD	Stage-II	0.697	0.4256	1.14	0.465732
STAD	Stage-II+	1.91	1.3249	2.75	0.0768459
THCA	B_cell	0.477	0.00573	39.6987	0.867024
THCA	T_cell.CD4	20.2	0.147	2772.2	0.541592
THCA	T_cell.CD8	0.000872	1.39e-06	0.54739	0.274158
THCA	Neutrophil	8.84e-17	2.86e-30	0.00273	0.234036
THCA	Macrophage	3.3e-07	2.63e-12	0.04142	0.203651
THCA	DC	18900	42.7	8.32633e+06	0.105971
THCA	age	1.13	1.09	1.16858	0.000239422
THCA	Stage-II	1.44	0.366	5.63265	0.791175
THCA	Stage-II+	1.13	0.339	3.78494	0.917465
UCEC	B_cell	4.74e-05	7.83e-08	0.0287	0.120126
UCEC	T_cell.CD4	0.0282858	0.000465049	1.7204	0.385438
UCEC	T_cell.CD8	0.331742	0.0377013	2.9191	0.611883
UCEC	Neutrophil	0.0050934	4.4597e-06	5.8172	0.453311
UCEC	Macrophage	85.1501	0.417358	17372.5	0.403326
UCEC	DC	0.370746	0.0173485	7.923	0.745902
UCEC	age	1.03697	1.01753	1.0568	0.0551483
UCEC	Stage-II	1.30038	0.585358	2.8888	0.742105
UCEC	Stage-II+	4.82524	3.20333	7.2683	0.000122143
UCS	B_cell	9.11e-10	7.6e-27	109000000	0.596574
UCS	T_cell.CD4	3.91e+29	10000000000000	1.52e+46	0.0744689
UCS	T_cell.CD8	7.18e+20	10200000	5.06e+34	0.132045
UCS	Neutrophil	5.15e-15	1.1e-41	2410000000000	0.592147
UCS	Macrophage	4890000	0.000524	4.55e+16	0.50226
UCS	DC	1.66e-12	1.98e-24	1.4	0.323281
UCS	age	1.02	0.998	1.05	0.356714
UCS	Stage-II+	3.02	1.7	5.36	0.0545287
