# Supplementary material for: Comprehensive analyses of tumor immunity: implications for cancer immunotherapy
Source: Genome Biol. 2016 Aug 22;17:174. doi: 10.1186/s13059-016-1028-7 (PMC4993001; doi:10.1186/s13059-016-1028-7)
Supplement: Additional file 10: Table S8. — HPCA cell index. (XLSX 43 kb) [file 13059_2016_1028_MOESM10_ESM.xlsx]

## Sheet: TableS3.txt
Sample ID from HPCA	Cell Type
Hs.115.B_cell.r1	B_cell
Hs.115.B_cell.r2	B_cell
Hs.115.B_cell.r3	B_cell
Hs.115.B_cell.r4	B_cell
Hs.25.tonsil.B_cell.Na.ve.r39	B_cell
Hs.25.tonsil.B_cell.Na.ve.r41	B_cell
Hs.25.tonsil.B_cell.Na.ve.r48	B_cell
Hs.25.tonsil.B_cell.Germinal_center.r40	B_cell
Hs.25.tonsil.B_cell.Germinal_cente.r43	B_cell
Hs.25.tonsil.B_cell.Germinal_cente.r50	B_cell
Hs.25.tonsil.B_cell.Memory.r28	B_cell
Hs.25.tonsil.B_cell.Memory.r36	B_cell
Hs.25.tonsil.B_cell.Memory.r38	B_cell
Hs.25.tonsil.B_cell.Plasma_cell.r30	B_cell
Hs.25.tonsil.B_cell.Plasma_cell.r33	B_cell
Hs.25.tonsil.B_cell.Plasma_cell.r44	B_cell
Hs.45.tonsil.B_cell.CXCR4._centroblast.r6	B_cell
Hs.45.tonsil.B_cell.CXCR4._centroblast.r7	B_cell
Hs.45.tonsil.B_cell.CXCR4._centroblast.r8	B_cell
Hs.45.tonsil.B_cell.CXCR4._centroblast.r11	B_cell
Hs.45.tonsil.B_cell.CXCR4._centrocyte.r6	B_cell
Hs.45.tonsil.B_cell.CXCR4._centrocyte.r7	B_cell
Hs.45.tonsil.B_cell.CXCR4._centrocyte.r8	B_cell
Hs.45.tonsil.B_cell.CXCR4._centrocyte.r11	B_cell
Hs.12.PB.T_cell.CD4._naive.r1	T_cell.CD4
Hs.12.PB.T_cell.CD4._naive.r2	T_cell.CD4
Hs.12.PB.T_cell.CD4._naive.r3	T_cell.CD4
Hs.12.PB.T_cell.CD4._naive.r4	T_cell.CD4
Hs.12.PB.T_cell.CD4._central_memory.r5	T_cell.CD4
Hs.12.PB.T_cell.CD4._central_memory.r1	T_cell.CD4
Hs.12.PB.T_cell.CD4._central_memory.r2	T_cell.CD4
Hs.12.PB.T_cell.CD4._central_memory.r3	T_cell.CD4
Hs.12.PB.T_cell.CD4._central_memory.r4	T_cell.CD4
Hs.12.PB.T_cell.CD4._effector_memory.r1	T_cell.CD4
Hs.12.PB.T_cell.CD4._effector_memory.r2	T_cell.CD4
Hs.12.PB.T_cell.CD4._effector_memory.r3	T_cell.CD4
Hs.12.PB.T_cell.CD4._effector_memory.r4	T_cell.CD4
Hs.42.PB.T_cell.CD4..neg.sel.r1	T_cell.CD4
Hs.42.PB.T_cell.CD4..neg.sel.r2	T_cell.CD4
Hs.42.PB.T_cell.CD4..neg.sel.r3	T_cell.CD4
Hs.42.PB.T_cell.CD4..neg.sel.r4	T_cell.CD4
Hs.42.PB.T_cell.CD4..neg.sel.r5	T_cell.CD4
Hs.42.PB.T_cell.CD4..pos.sel.r6	T_cell.CD4
Hs.42.PB.T_cell.CD4..pos.sel.r7	T_cell.CD4
Hs.42.PB.T_cell.CD4..pos.sel.r8	T_cell.CD4
Hs.42.PB.T_cell.CD4..pos.sel.r10	T_cell.CD4
Hs.115.T_cell.CD4..r2	T_cell.CD4
Hs.115.T_cell.CD4..r4	T_cell.CD4
Hs.115.T_cell.CD4..r8	T_cell.CD4
Hs.76.PB.T_cell.CD4..na.ve.r1	T_cell.CD4
Hs.76.PB.T_cell.CD4..na.ve.r2	T_cell.CD4
Hs.42.PB.T_cell.CD8..neg.sel.r1	T_cell.CD8
Hs.42.PB.T_cell.CD8..neg.sel.r2	T_cell.CD8
Hs.42.PB.T_cell.CD8..neg.sel.r3	T_cell.CD8
Hs.42.PB.T_cell.CD8..neg.sel.r4	T_cell.CD8
Hs.42.PB.T_cell.CD8..neg.sel.r5	T_cell.CD8
Hs.42.PB.T_cell.CD8..pos.sel.r7	T_cell.CD8
Hs.42.PB.T_cell.CD8..pos.sel.r8	T_cell.CD8
Hs.42.PB.T_cell.CD8..pos.sel.r9	T_cell.CD8
Hs.42.PB.T_cell.CD8..pos.sel.r10	T_cell.CD8
Hs.42.PB.T_cell.CD8..pos.sel.r11	T_cell.CD8
Hs.115.T_cell.CD8..r1	T_cell.CD8
Hs.115.T_cell.CD8..r3	T_cell.CD8
Hs.115.T_cell.CD8..r5	T_cell.CD8
Hs.115.T_cell.CD8..r6	T_cell.CD8
Hs.115.T_cell.CD8..r7	T_cell.CD8
Hs.115.T_cell.CD8..r9	T_cell.CD8
Hs.116.T_cell.CD8._effector_memory_RA.r1	T_cell.CD8
Hs.116.T_cell.CD8._effector_memory_RA.r2	T_cell.CD8
Hs.116.T_cell.CD8._effector_memory_RA.r3	T_cell.CD8
Hs.116.T_cell.CD8._effector_memory_RA.r4	T_cell.CD8
Hs.116.T_cell.CD8._effector_memory.r1	T_cell.CD8
Hs.116.T_cell.CD8._effector_memory.r2	T_cell.CD8
Hs.116.T_cell.CD8._effector_memory.r3	T_cell.CD8
Hs.116.T_cell.CD8._effector_memory.r4	T_cell.CD8
Hs.116.T_cell.CD8._na.ve.r1	T_cell.CD8
Hs.116.T_cell.CD8._na.ve.r2	T_cell.CD8
Hs.116.T_cell.CD8._na.ve.r3	T_cell.CD8
Hs.116.T_cell.CD8._na.ve.r4	T_cell.CD8
Hs.106.PB.NK_cell.cntrl.	NK
Hs.106.PB.NK_cell.IL2.2h.	NK
Hs.106.PB.NK_cell.IL2.8h.	NK
Hs.106.PB.NK_cell.IL2.24h.	NK
Hs.39.PB.Neutrophils.cntrl_30min.	Neutrophil
Hs.39.PB.Neutrophils.inflam_30min.	Neutrophil
Hs.39.PB.Neutrophils.inflam.CGS21680_30min.	Neutrophil
Hs.39.PB.Neutrophils.inflam.PGE2_30min.	Neutrophil
Hs.39.PB.Neutrophils.inflam.RO20.1724.forskolin_30min.	Neutrophil
Hs.62.PB.Neutrophils.cntrl_1h.r1	Neutrophil
Hs.62.PB.Neutrophils.cntrl_1h.r2	Neutrophil
Hs.62.PB.Neutrophils.uropathogenic_E._coli_UTI89_1h.r2	Neutrophil
Hs.62.PB.Neutrophils.commensal_E._coli_MG1655_1h.r1	Neutrophil
Hs.62.PB.Neutrophils.commensal_E._coli_MG1655_1h.r2	Neutrophil
Hs.77.PB.Neutrophils.LPS_16h.r1	Neutrophil
Hs.77.PB.Neutrophils.LPS_16h.r2	Neutrophil
Hs.77.PB.Neutrophils.LPS_16h.r3	Neutrophil
Hs.77.PB.Neutrophils.LPS_16h.r4	Neutrophil
Hs.77.PB.Neutrophils.GM.CSF_IFNg_16h.r1	Neutrophil
Hs.77.PB.Neutrophils.GM.CSF_IFNg_16h.r2	Neutrophil
Hs.77.PB.Neutrophils.GM.CSF_IFNg_16h.r3	Neutrophil
Hs.77.PB.Neutrophils.GM.CSF_IFNg_16h.r4	Neutrophil
Hs.104.Macrophage.monocyte.derived.IL.4.Dex.cntrl.r1	Macrophage
Hs.104.Macrophage.monocyte.derived.IL.4.Dex.cntrl.r2	Macrophage
Hs.104.Macrophage.monocyte.derived.IL.4.Dex.cntrl.r3	Macrophage
Hs.104.Macrophage.monocyte.derived.IL.4.Dex.cntrl.r4	Macrophage
Hs.104.Macrophage.monocyte.derived.IL.4.Dex.cntrl.r5	Macrophage
Hs.104.Macrophage.monocyte.derived.IL.4.Dex.TGFb_3h.r1	Macrophage
Hs.104.Macrophage.monocyte.derived.IL.4.Dex.TGFb_3h.r2	Macrophage
Hs.104.Macrophage.monocyte.derived.IL.4.Dex.TGFb_3h.r3	Macrophage
Hs.104.Macrophage.monocyte.derived.IL.4.Dex.TGFb_3h.r4	Macrophage
Hs.104.Macrophage.monocyte.derived.IL.4.Dex.TGFb_3h.r5	Macrophage
Hs.104.Macrophage.monocyte.derived.IL.4.Dex.TGFb_24h.r1	Macrophage
Hs.104.Macrophage.monocyte.derived.IL.4.Dex.TGFb_24h.r2	Macrophage
Hs.104.Macrophage.monocyte.derived.IL.4.Dex.TGFb_24h.r3	Macrophage
Hs.104.Macrophage.monocyte.derived.IL.4.Dex.TGFb_24h.r4	Macrophage
Hs.104.Macrophage.monocyte.derived.IL.4.Dex.TGFb_24h.r5	Macrophage
Hs.103.DC.monocyte.derived.immature_cntrl.r1	DC
Hs.103.DC.monocyte.derived.immature_cntrl.r2	DC
Hs.103.DC.monocyte.derived.immature_cntrl.r3	DC
Hs.103.DC.monocyte.derived.immature_IFNa.r1	DC
Hs.103.DC.monocyte.derived.immature_IFNa.r2	DC
Hs.103.DC.monocyte.derived.immature_IFNa.r3	DC
Hs.103.DC.monocyte.derived.immature_isotype_cntrl_Ab_24h.r1	DC
Hs.103.DC.monocyte.derived.immature_isotype_cntrl_Ab_24h.r2	DC
Hs.103.DC.monocyte.derived.immature_anti.FcgRIIB_24h.r1	DC
Hs.103.DC.monocyte.derived.immature_anti.FcgRIIB_24h.r2	DC
Hs.103.DC.monocyte.derived.immature_anti.FcgRIIB_24h.r3	DC
Hs.103.DC.monocyte.derived.immature_TNFa.IL.1b.IL.6.PGE2_24h.r1	DC
Hs.103.DC.monocyte.derived.immature_TNFa.IL.1b.IL.6.PGE2_24h.r2	DC
Hs.103.DC.monocyte.derived.mature_isotype_cntrl_Ab_24h.r1	DC
Hs.103.DC.monocyte.derived.mature_isotype_cntrl_Ab_24h.r2	DC
Hs.103.DC.monocyte.derived.mature_isotype_cntrl_Ab_24h.r3	DC
Hs.103.DC.monocyte.derived.mature_anti.FcgRIIB_Ab_24h.r1	DC
Hs.103.DC.monocyte.derived.mature_anti.FcgRIIB_Ab_24h.r2	DC
Hs.103.DC.monocyte.derived.mature_TNFa.IL.1b.IL.6.PGE2_24h.r1	DC
Hs.103.DC.monocyte.derived.mature_TNFa.IL.1b.IL.6.PGE2_24h.r2	DC
Hs.14.DC.monocyte.derived.immature_6h.	DC
Hs.14.DC.monocyte.derived.immature_12h.	DC
Hs.14.DC.monocyte.derived.immature_24h.	DC
Hs.14.DC.monocyte.derived.immature_48h.	DC
Hs.14.DC.monocyte.derived.mature_LPS.IFNg_6h.	DC
Hs.14.DC.monocyte.derived.mature_LPS.IFNg_12h.	DC
Hs.14.DC.monocyte.derived.mature_LPS.IFNg_24h.	DC
Hs.14.DC.monocyte.derived.mature_LPS.IFNg_48h.	DC
Hs.28.DC.monocyte.derived.cntrl_d5.r1	DC
Hs.28.DC.monocyte.derived.cntrl_d5.r2	DC
Hs.28.DC.monocyte.derived.cntrl_d5.r3	DC
Hs.28.DC.monocyte.derived.cntrl_d5.r4	DC
Hs.28.DC.monocyte.derived.cntrl_d5.r5	DC
Hs.28.DC.monocyte.derived.AEC.conditioned_d5.r1	DC
Hs.28.DC.monocyte.derived.AEC.conditioned_d5.r2	DC
Hs.28.DC.monocyte.derived.AEC.conditioned_d5.r3	DC
Hs.28.DC.monocyte.derived.AEC.conditioned_d5.r4	DC
Hs.28.DC.monocyte.derived.AEC.conditioned_d5.r5	DC
Hs.7.DC.monocyte.derived.cntrl.	DC
Hs.7.DC.monocyte.derived.LPS_8h.	DC
Hs.7.DC.monocyte.derived.LPS_16h.	DC
Hs.7.DC.monocyte.derived.Poly.I.C._4h.	DC
Hs.7.DC.monocyte.derived.Poly.I.C._8h.	DC
Hs.7.DC.monocyte.derived.Poly.I.C._16h.	DC
Hs.7.DC.monocyte.derived.CD40L_4h.	DC
Hs.7.DC.monocyte.derived.CD40L_8h.	DC
Hs.7.DC.monocyte.derived.CD40L_16h.	DC
Hs.7.DC.monocyte.derived.Schuler_treatment_4h.	DC
Hs.7.DC.monocyte.derived.Schuler_treatment_8h.	DC
Hs.7.DC.monocyte.derived.Schuler_treatment_16h.	DC
Hs.7.DC.monocyte.derived.LPS_4h.	DC
Hs.86.DC.monocyte.derived.cntrl_18h.r1	DC
Hs.86.DC.monocyte.derived.cntrl_18h.r2	DC
Hs.86.DC.monocyte.derived.cntrl_18h.r3	DC
Hs.86.DC.monocyte.derived.Galectin.1_18h.r1	DC
Hs.86.DC.monocyte.derived.Galectin.1_18h.r2	DC
Hs.86.DC.monocyte.derived.Galectin.1_18h.r3	DC
Hs.86.DC.monocyte.derived.LPS_18h.r1	DC
Hs.86.DC.monocyte.derived.LPS_18h.r2	DC
Hs.86.DC.monocyte.derived.LPS_18h.r3	DC
Hs.86.DC.monocyte.derived.Vehicle_18h.r1	DC
Hs.86.DC.monocyte.derived.Vehicle_18h.r2	DC
Hs.86.DC.monocyte.derived.Vehicle_18h.r3	DC
Hs.89.DC.monocyte.derived.DC1.r1	DC
Hs.89.DC.monocyte.derived.DC2.r2	DC
Hs.89.DC.monocyte.derived.DC3.r3	DC
Hs.89.DC.monocyte.derived.rosiglitazone.r1	DC
Hs.89.DC.monocyte.derived.rosiglitazone.r2	DC
Hs.89.DC.monocyte.derived.rosiglitazone.r3	DC
Hs.89.DC.monocyte.derived.AM580.r1	DC
Hs.89.DC.monocyte.derived.AM580.r2	DC
Hs.89.DC.monocyte.derived.AM580.r3	DC
Hs.89.DC.monocyte.derived.rosiglitazone.AGN193109.r1	DC
Hs.89.DC.monocyte.derived.rosiglitazone.AGN193109.r2	DC
Hs.9.DC.monocyte.derived.cntrl_8h.r1	DC
Hs.9.DC.monocyte.derived.cntrl_8h.r2	DC
Hs.9.DC.monocyte.derived.antiCD40.VAF347_8h.r1	DC
Hs.9.DC.monocyte.derived.antiCD40.VAF347_8h.r2	DC
Hs.91.DC.monocyte.derived.cntrl_2h.r1	DC
Hs.91.DC.monocyte.derived.cntrl_2h.r2	DC
Hs.91.DC.monocyte.derived.cntrl_2h.r3	DC
Hs.91.DC.monocyte.derived.anti.DC.SIGN_2h.r1	DC
Hs.91.DC.monocyte.derived.anti.DC.SIGN_2h.r2	DC
Hs.91.DC.monocyte.derived.anti.DC.SIGN_2h.r3	DC
Hs.99.DC.monocyte.derived.cntrl_6h.r1	DC
Hs.99.DC.monocyte.derived.cntrl_6h.r2	DC
Hs.99.DC.monocyte.derived.A._fumigatus_germ_tubes_6h.r1	DC
Hs.99.DC.monocyte.derived.A._fumigatus_germ_tubes_6h.r2	DC
